# Supplementary material for: Local and global reward learning in the lateral frontal cortex show differential development during human adolescence
Source: PLoS Biol. 2023 Mar 2;21(3):e3002010. doi: 10.1371/journal.pbio.3002010 (PMC10013901; doi:10.1371/journal.pbio.3002010)
Supplement: S1 Data — (XLSX) [file pbio.3002010.s002.xlsx]

## Sheet: Figure1
Legend: Task design, reward schedule and sample
A	Task schematic
B	Reward schedule
C	Sample age histogram
Panel A					Panel B-C
RwProbA	RwProbB	RwProbC			Age	Age Group
0.1	0.9	0.1			20	1
0.2	0.8	0.2			20	1
0.1	0.7	0.3			20	1
0.1	0.7	0.4			21	1
0.3	0.8	0.4			19	1
0.3	0.8	0.5			22	1
0.4	0.8	0.2			20	1
0.4	0.7	0.2			21	1
0.2	0.8	0.2			18	1
0.3	0.7	0.3			21	1
0.1	0.8	0.3			23	1
0.2	0.7	0.3			20	1
0.4	0.7	0.4			21	1
0.4	0.6	0.3			20	1
0.5	0.6	0.3			21	1
0.4	0.6	0.2			20	1
0.3	0.6	0.3			19	1
0.4	0.7	0.4			18	1
0.4	0.6	0.3			20	1
0.5	0.7	0.3			23	1
0.4	0.7	0.2			20	1
0.6	0.7	0.2			19	1
0.5	0.7	0.1			27	1
0.5	0.6	0.2			19	1
0.4	0.7	0.2			18	1
0.4	0.7	0.3			33	1
0.5	0.8	0.2			13	0
0.3	0.7	0.3			19	1
0.5	0.7	0.3			18	1
0.5	0.7	0.4			20	1
0.6	0.7	0.2			19	1
0.5	0.6	0.3			18	1
0.6	0.5	0.2			19	1
0.6	0.5	0.3			19	1
0.6	0.4	0.4			29	1
0.6	0.4	0.4			27	1
0.7	0.4	0.3			21	1
0.6	0.4	0.2			24	1
0.5	0.5	0.2			19	1
0.5	0.6	0.3			26	1
0.6	0.5	0.4			18	1
0.6	0.5	0.4			20	1
0.5	0.4	0.5			21	1
0.6	0.5	0.5			20	1
0.6	0.4	0.5			19	1
0.6	0.5	0.4			19	1
0.6	0.6	0.4			21	1
0.6	0.6	0.5			19	1
0.7	0.5	0.3			18	1
0.6	0.5	0.4			18	1
0.6	0.6	0.5			20	1
0.6	0.4	0.4			20	1
0.6	0.6	0.5			19	1
0.6	0.5	0.3			20	1
0.5	0.6	0.3			22	1
0.5	0.6	0.3			20	1
0.6	0.6	0.4			21	1
0.7	0.5	0.4			21	1
0.7	0.5	0.3			19	1
0.5	0.5	0.3			18	1
0.6	0.6	0.4			19	1
0.6	0.6	0.6			20	1
0.7	0.6	0.5			19	1
0.6	0.6	0.6			18	1
0.5	0.6	0.3			19	1
0.5	0.4	0.3			16	0
0.6	0.6	0.3			21	1
0.6	0.7	0.5			26	1
0.5	0.7	0.6			21	1
0.4	0.5	0.8			13	0
0.4	0.3	0.8			19	1
0.5	0.2	0.8			20	1
0.6	0.3	0.8			19	1
0.4	0.4	0.9			29	1
0.6	0.4	0.8			22	1
0.5	0.3	0.7			24	1
0.5	0.3	0.7			26	1
0.4	0.1	0.8			26	1
0.6	0.1	0.8			23	1
0.6	0.1	0.8			20	1
0.5	0.1	0.7			22	1
0.5	0.2	0.6			30	1
0.5	0.2	0.6			20	1
0.4	0.2	0.6			16	0
0.4	0.1	0.6			15	0
0.5	0	0.6			13	0
0.5	0.1	0.5			15	0
0.5	0.1	0.6			13	0
0.4	0.1	0.7			17	0
0.3	0	0.7			17	0
0.3	0	0.8			16	0
0.2	0	0.8			17	0
0.2	0.1	0.7			17	0
0.1	0.1	0.6			17	0
0.2	0.2	0.7			16	0
0.2	0.3	0.7			17	0
0.4	0.2	0.8			16	0
0.5	0.2	0.7			17	0
0.4	0.2	0.7			17	0
0.5	0.3	0.7			16	0
					17	0
					17	0
					16	0
					17	0
					17	0
					17	0
					19	1
					18	1
					16	0
					18	1
					16	0
					16	0
					24	1
					21	1
					18	1
					16	0
					21	1
					20	1
					20	1
					17	0
					12	0
					17	0
					18	1
					25	1
					12	0
					12	0
					18	1
					17	0
					17	0
					17	0
					16	0
					18	1
					16	0
					16	0
					16	0
					24	1
					17	0
					16	0
					16	0
					16	0
					16	0
					17	0
					17	0
					17	0
					16	0
					16	0
					16	0
					17	0
					17	0
					17	0
					17	0
					17	0
					17	0
					17	0
					13	0
					15	0
					22	1
					17	0
					16	0
					17	0
					16	0
					17	0
					16	0
					17	0
					16	0
					17	0
					17	0
					16	0
					17	0
					17	0
					17	0
					18	1
					17	0
					18	1
					17	0
					16	0
					18	1
					17	0
					16	0
					17	0
					13	0
					15	0
					18	1
					20	1
					18	1
					26	1
					22	1
					19	1
					20	1
					20	1
					22	1
					23	1
					22	1
					19	1
					22	1
					20	1
					20	1
					19	1
					35	1
					13	0
					27	1
					30	1
					16	0
					13	0
					11	0
					32	1
					30	1
					23	1
					24	1
					19	1
					16	0
					15	0
					16	0
					18	1
					14	0
					21	1
					21	1
					22	1
					23	1
					21	1
					20	1
					18	1
					19	1
					20	1
					21	1
					21	1
					35	1
					34	1
					30	1
					16	0
					21	1
					34	1
					24	1
					29	1
					11	0
					13	0
					28	1
					28	1
					25	1
					12	0
					15	0
					35	1
					27	1
					26	1
					27	1
					29	1
					27	1
					25	1
					25	1
					27	1
					31	1
					13	0
					31	1
					33	1
					32	1
					31	1
					35	1
					27	1
					26	1
					26	1
					31	1
					25	1
					32	1
					28	1
					28	1
					34	1
					24	1
					34	1
					28	1
					27	1
					32	1
					31	1
					31	1
					30	1
					34	1
					23	1
					19	1
					24	1
					14	0
					14	0
					14	0
					14	0
					14	0
					13	0
					12	0
					12	0
					11	0
					12	0
					12	0
					12	0
					12	0
					11	0
					12	0
					12	0
					11	0
					26	1
					21	1
					20	1
					18	1
					25	1
					11	0
					28	1
					28	1
					24	1
					24	1
					25	1
					28	1
					33	1
					27	1
					29	1
					25	1
					23	1
					23	1
					17	0
					26	1
					34	1
					33	1
					24	1
					26	1
					32	1
					21	1
					25	1
					24	1
					20	1
					26	1
					24	1
					29	1
					18	1
					18	1
					24	1
					17	0
					30	1
					24	1
					27	1
					31	1
					34	1
					32	1
					28	1
					26	1
					24	1
					34	1
					34	1
					25	1
					11	0
					11	0
					12	0
					11	0
					13	0
					12	0
					13	0
					12	0
					11	0
					13	0
					13	0
					12	0
					13	0
					11	0
					11	0
					13	0
					11	0
					12	0
					13	0
					12	0
					13	0
					11	0
					13	0
					11	0
					12	0
					12	0
					11	0
					34	1
					11	0
					13	0
					24	1
					15	0
					14	0
					14	0
					14	0
					14	0
					15	0
					15	0
					14	0
					26	1
					15	0
					14	0
					15	0
					20	1
					15	0

## Sheet: Figure2
Legend: Performance in probabilistic 3-choice learning task increased during adolescence
A	Mean and standard error total rewards earned during task for adolescents (11-17 yrs) and adults (18-25 yrs)
B	Correlation of total rewards against subjects' age
C	Mean and standard error percentage of choices made to the subjective best option earned during task
D	Correlation of percentage best choices against subjects' age
Age	Age Group	Total rewards	% best choices
20	1	53	0.684211
20	1	42	0.684211
20	1	48	0.263158
21	1	50	0.452632
19	1	42	0.484211
22	1	50	0.484211
20	1	55	0.526316
21	1	51	0.326316
18	1	52	0.547368
21	1	51	0.336842
23	1	60	0.831579
20	1	53	0.642105
21	1	51	0.705263
20	1	59	0.505263
21	1	60	0.852632
20	1	43	0.442105
19	1	54	0.410526
18	1	63	0.747368
20	1	56	0.789474
23	1	43	0.326316
20	1	49	0.4
19	1	42	0.789474
27	1	51	0.747368
19	1	62	0.747368
18	1	43	0.378947
33	1	51	0.4
13	0	46	0.336842
19	1	51	0.8
18	1	43	0.378947
20	1	47	0.6
19	1	65	0.905263
18	1	50	0.515789
19	1	41	0.463158
19	1	44	0.489362
29	1	56	0.526316
27	1	69	0.705263
21	1	47	0.463158
24	1	49	0.421053
19	1	63	0.842105
26	1	48	0.294737
18	1	55	0.404255
20	1	54	0.515789
21	1	59	0.726316
20	1	43	0.589474
19	1	66	0.842105
19	1	59	0.768421
21	1	59	0.663158
19	1	35	0.336842
18	1	58	0.547368
18	1	45	0.431579
20	1	43	0.452632
20	1	49	0.610526
19	1	52	0.515789
20	1	45	0.557895
22	1	63	0.715789
20	1	49	0.578947
21	1	47	0.684211
21	1	53	0.810526
19	1	54	0.821053
18	1	64	0.684211
19	1	41	0.421053
20	1	54	0.705263
19	1	58	0.694737
18	1	51	0.610526
19	1	61	0.842105
16	0	61	0.585106
21	1	45	0.515789
26	1	51	0.747368
21	1	57	0.831579
13	0	54	0.505263
19	1	41	0.6
20	1	45	0.789474
19	1	52	0.273684
29	1	57	0.652632
22	1	58	0.694737
24	1	53	0.736842
26	1	56	0.442105
26	1	59	0.610526
23	1	55	0.631579
20	1	54	0.526316
22	1	54	0.757895
30	1	55	0.621053
20	1	48	1
16	0	46	0.484211
15	0	47	0.284211
13	0	48	0.494737
15	0	50	0.442105
13	0	63	0.715789
17	0	52	0.452632
17	0	50	0.542553
16	0	45	0.294737
17	0	52	0.684211
17	0	53	0.357895
17	0	49	0.305263
16	0	44	0.4
17	0	38	0.368421
16	0	43	0.284211
17	0	53	0.368421
17	0	56	0.610526
16	0	50	0.347368
17	0	53	0.526316
17	0	45	0.263158
16	0	43	0.347368
17	0	50	0.452632
17	0	48	0.557895
17	0	55	0.589474
19	1	44	0.284211
18	1	55	0.684211
16	0	54	0.578947
18	1	37	0.294737
16	0	58	0.368421
16	0	53	0.821053
24	1	49	0.347368
21	1	55	0.357895
18	1	55	0.494737
16	0	44	0.284211
21	1	54	0.494737
20	1	54	0.442105
20	1	38	0.378947
17	0	55	0.6
12	0	47	0.578947
17	0	60	0.747368
18	1	50	0.515789
25	1	46	0.6
12	0	52	0.452632
12	0	45	0.505263
18	1	53	0.442105
17	0	42	0.378947
17	0	58	0.431579
17	0	45	0.305263
16	0	48	0.442105
18	1	50	0.747368
16	0	47	0.357895
16	0	50	0.442105
16	0	50	0.442105
24	1	43	0.505882
17	0	38	0.452632
16	0	48	0.4
16	0	50	0.673684
16	0	54	0.25
16	0	51	0.568421
17	0	43	0.284211
17	0	40	0.4
17	0	43	0.32967
16	0	51	0.252632
16	0	43	0.4
16	0	50	0.6
17	0	43	0.172414
17	0	50	0.294737
17	0	45	0.273684
17	0	44	0.375
17	0	53	0.421053
17	0	47	0.242105
17	0	47	0.421053
13	0	46	0.4
15	0	53	0.578947
22	1	57	0.694737
17	0	49	0.462366
16	0	47	0.273684
17	0	49	0.547368
16	0	59	0.705263
17	0	47	0.4
16	0	42	0.263158
17	0	50	0.442105
16	0	54	0.684211
17	0	60	0.357895
17	0	45	0.4
16	0	53	0.284211
17	0	44	0.431579
17	0	43	0.421053
17	0	56	0.494737
18	1	50	0.684211
17	0	49	0.589474
18	1	55	0.642105
17	0	56	0.284211
16	0	45	0.368421
18	1	53	0.631579
17	0	50	0.673684
16	0	53	0.368421
17	0	42	0.452632
13	0	46	0.442105
15	0	44	0.467391
18	1	47	0.663158
20	1	45	0.442105
18	1	62	0.684211
26	1	64	0.873684
22	1	51	0.326316
19	1	42	0.574468
20	1	45	0.463158
20	1	56	0.536842
22	1	52	0.631579
23	1	45	0.568421
22	1	45	0.452632
19	1	48	0.389474
22	1	50	0.557895
20	1	42	0.547368
20	1	56	0.652632
19	1	53	0.663158
35	1	56	0.389474
13	0	45	0.452632
27	1	48	0.294737
30	1	57	0.621053
16	0	53	0.631579
13	0	41	0.284211
11	0	43	0.368421
32	1	43	0.494737
30	1	59	0.631579
23	1	37	0.582418
24	1	55	0.863158
19	1	51	0.273684
16	0	46	0.421053
15	0	44	0.831579
16	0	46	0.410526
18	1	43	0.357895
14	0	48	0.347368
21	1	40	0.351064
21	1	48	0.768421
22	1	41	0.378947
23	1	40	0.536842
21	1	57	0.705263
20	1	47	0.484211
18	1	48	0.347368
19	1	48	0.410526
20	1	51	0.336842
21	1	49	0.757895
21	1	50	0.589474
35	1	60	0.736842
34	1	53	0.852632
30	1	60	0.663158
16	0	56	0.663158
21	1	57	0.463158
34	1	62	0.663158
24	1	47	0.568421
29	1	49	0.494737
11	0	55	0.557895
13	0	52	0.557895
28	1	55	0.8
28	1	44	0.536842
25	1	48	0.589474
12	0	55	0.494737
15	0	56	0.684211
35	1	60	0.821053
27	1	42	0.473684
26	1	64	0.768421
27	1	46	0.652632
29	1	51	0.569892
27	1	46	0.284211
25	1	49	0.663158
25	1	51	0.547368
27	1	42	0.410526
31	1	48	0.301075
13	0	47	0.263158
31	1	41	0.463158
33	1	50	0.494624
32	1	53	0.589474
31	1	59	0.905263
35	1	46	0.515789
27	1	50	0.526316
26	1	45	0.489583
26	1	53	0.705263
31	1	46	0.463158
25	1	50	0.747368
32	1	52	0.810526
28	1	44	0.43617
28	1	48	0.557895
34	1	44	0.589474
24	1	59	0.705263
34	1	45	0.210526
28	1	47	0.526316
27	1	47	0.452632
32	1	40	0.252632
31	1	54	0.744681
31	1	63	0.631579
30	1	53	0.642105
34	1	49	0.515789
23	1	59	0.810526
19	1	49	0.515789
24	1	55	0.684211
14	0	53	0.378947
14	0	51	0.515789
14	0	55	0.694737
14	0	43	0.568421
14	0	54	0.484211
13	0	48	0.410526
12	0	45	0.421053
12	0	49	0.505263
11	0	47	0.315789
12	0	45	0.389474
12	0	55	0.536842
12	0	43	0.494737
12	0	47	0.442105
11	0	43	0.410526
12	0	47	0.315789
12	0	42	0.231579
11	0	43	0.305263
26	1	50	0.6
21	1	52	0.515789
20	1	42	0.336842
18	1	40	0.368421
25	1	50	0.568421
11	0	51	0.452632
28	1	62	0.726316
28	1	48	0.578947
24	1	61	0.715789
24	1	51	0.595745
25	1	47	0.736842
28	1	50	0.484211
33	1	43	0.547368
27	1	48	0.484211
29	1	49	0.178947
25	1	52	0.305263
23	1	47	0.589474
23	1	62	0.684211
17	0	61	0.621053
26	1	57	0.4
34	1	52	0.621053
33	1	47	0.634409
24	1	47	0.652632
26	1	56	0.673684
32	1	50	0.673684
21	1	50	0.389474
25	1	51	0.595745
24	1	46	0.484211
20	1	46	0.357895
26	1	44	0.368421
24	1	43	0.263158
29	1	57	0.694737
18	1	64	0.789474
18	1	50	0.368421
24	1	50	0.621053
17	0	47	0.410526
30	1	43	0.547368
24	1	62	0.673684
27	1	62	0.757895
31	1	45	0.410526
34	1	57	0.705263
32	1	45	0.361702
28	1	43	0.463158
26	1	47	0.431579
24	1	45	0.395833
34	1	51	0.691489
34	1	52	0.242105
25	1	45	0.510638
11	0	43	0.305263
11	0	50	0.557895
12	0	51	0.4
11	0	42	0.484211
13	0	47	0.410526
12	0	45	0.315789
13	0	49	0.431579
12	0	54	0.376344
11	0	48	0.4
13	0	42	0.75
13	0	45	0.389474
12	0	52	0.421053
13	0	42	0.368421
11	0	47	0.368421
11	0	45	0.336842
13	0	50	0.43617
11	0	36	0.368421
12	0	55	0.242105
13	0	51	0.357895
12	0	55	0.473684
13	0	49	0.368421
11	0	39	0.410526
13	0	49	0.294737
11	0	50	0.652174
12	0	46	0.273684
12	0	57	0.336842
11	0	42	0.4
34	1	47	0.694737
11	0	48	0.357895
13	0	47	0.273684
24	1	62	0.610526
15	0	40	0.421053
14	0	55	0.273684
14	0	55	0.673684
14	0	43	0.568421
14	0	59	0.726316
15	0	39	0.326316
15	0	48	0.536842
14	0	42	0.315789
26	1	46	0.263158
15	0	49	0.43617
14	0	51	0.336842
15	0	48	0.484211
20	1	51	0.410526
15	0	48	0.378947

## Sheet: Figure3
Legend: Local reward learning incrased across age and negative GRS effects decreased across age
A	GLM schematic
B	Mean and standard error for CxR1 effect sizes for adolescents and adults
C	Correlation between CxR1 effect sizes and subjects' ages
D	Mean and standard error for GRS effect sizes for adolescents and adults
E	Correlation between GRS effect sizes and subjects' ages
F	Adolescdents mean and standard error of the residual probabilities of staying after a win and shifting after a loss separated by high and low GRS (median split).
G	Adults mean and standard error of the residual probabilities of staying after a win and shifting after a loss separated by high and low GRS (median split).
Panels B-E						Panels F-G
Age	Age group	CxR1	GRS			Age group	WS-Rrhigh	WS-Rrlow	LS-Rrhigh	LS-Rrlow
20	1	0.126336	-0.0145596			1	0.194409	0.23205	0.366579	0.160127
20	1	0.113325	0.0122519			1	0.0513062	0.288308	0.00795253	0.235559
20	1	-0.0187889	-0.0596766			1	0.0511076	-0.0963331	0.0724824	-0.125335
21	1	-0.0214761	-0.0575288			1	-0.130202	0.0241233	-0.0175679	-0.096849
19	1	-0.0395999	-0.0372123			1	-0.153364	-0.0285779	-0.0347756	-0.0927277
22	1	0.0609957	0.0785247			1	0.162403	0.0614056	0.0526971	0.194144
20	1	0.0541896	-0.00258882			1	0.151324	0.0556112	0.134418	0.133717
21	1	-0.0455797	-0.0494521			1	-0.187086	-0.0011708	-0.190751	-0.0402925
18	1	0.139726	0.0125106			1	0.186499	0.283431	0.268711	0.275096
21	1	0.0182659	-0.0651138			1	0.00387762	0.0499212	0.0791412	-0.0174427
20	1	0.153799	-0.12566			1	0.105956	0.312573	0.199826	0.45068
20	1	0.09753	-0.0483012			1	0.303641	0.254996	0.406445	0.183942
21	1	0.127254	-0.120631			1	0.382713	0.461906	0.559706	0.383738
20	1	0.0116392	-0.0476214			1	0.140035	0.18352	0.230016	0.190718
19	1	0.0415275	-0.0246911			1	0.052226	0.272083	0.0637184	0.376566
23	1	0.0275874	-0.0310402			1	0.00994033	0.0552487	0.0361017	0.0266271
20	1	0.00229259	-0.0290834			1	0.0161549	0.277728	0.120797	0.104965
19	1	0.0848523	-0.0767598			1	0.197515	0.262608	0.594979	0.221747
27	1	0.10075	-0.0521915			1	0.0412768	0.252924	0.0724376	0.265544
19	1	0.196446	-0.0628278			1	0.140992	-0.0163161	0.0897523	0.00547834
18	1	-0.0019754	-0.0353849			1	-0.0319226	0.041315	0.00343755	0.00240705
33	1	0.0119678	-0.0303439			1	0.0616098	0.210276	0.10814	0.0995631
13	0	0.000225614	-0.0260035			1	0.103121	0.16424	0.164496	0.129961
19	1	0.204968	0.064585			1	-0.010506	0.00182909	0.0688577	-0.0601816
18	1	0.0432549	-0.00417502			1	0.0760224	0.00255166	0.0823405	-0.0126256
20	1	0.136763	0.130563			0	-0.125151	0.123722	-0.0853317	0.0887954
19	1	0.0385997	-0.148934			1	0.0782279	0.265869	0.109744	0.265655
18	1	0.086642	-0.0755794			1	0.158158	0.120222	0.121245	0.0883616
19	1	0.0403231	-0.0746829			1	0.277253	0.166985	0.127531	0.292566
19	1	0.0751314	-0.0598872			1	0.00682435	0.0682731	0.066955	-0.00390632
29	1	0.0575089	0.00244755			1	0.127557	0.259005	0.270486	0.078864
27	1	0.14194	-0.0934372			1	-0.0118906	0.198964	0.158792	0.0410984
21	1	0.0479616	-0.0117367			1	0.164579	0.196439	0.220078	0.112092
24	1	0.00910926	0.00730132			1	0.105878	0.132314	0.163365	0.141987
19	1	0.156136	-0.266878			1	0.0380583	0.19329	0.509172	0.175928
26	1	0.0417419	-0.00787867			1	0.0838504	0.156563	0.0618237	0.126604
18	1	-0.0494994	-0.160778			1	-0.110585	0.118944	-0.0695606	0.142171
20	1	-0.00704928	0.00271063			1	0.0367135	0.373648	0.0804132	0.426757
21	1	0.079796	-0.15695			1	-0.0518861	0.194782	-0.0113078	0.167175
20	1	0.162431	-0.00228342			1	-0.125745	0.0798218	0.0158258	-0.134037
19	1	0.217365	-0.236657			1	0.00480808	-0.0134829	0.039811	-0.0418861
21	1	0.153987	-0.0957671			1	0.0246349	0.376052	0.246422	0.213176
19	1	-0.00810478	0.0373761			1	0.284033	0.380873	0.355889	0.191924
18	1	0.0471079	0.00486394			1	0.00696761	0.132781	0.104143	0.200851
18	1	0.0804038	-0.0963091			1	0.206173	0.333554	0.324732	0.424909
20	1	0.0587437	-0.0508095			1	0.210825	0.295733	0.363056	0.317368
20	1	0.161355	-0.0143371			1	0.000958486	-0.0946338	-0.0173441	-0.00217158
19	1	0.176484	-0.0208295			1	0.0670893	0.15554	0.0677051	0.284602
20	1	0.0253824	0.00674245			1	0.187962	0.137673	0.263098	0.0677394
20	1	0.0899222	-0.0965158			1	0.105351	0.186865	0.136083	0.122661
21	1	0.185598	0.102616			1	0.401344	0.29541	0.514942	0.235372
21	1	0.182292	-0.104963			1	0.246111	0.268151	0.29716	0.265747
18	1	0.0561853	0.0201677			1	0.0409533	0.0889109	0.0834526	0.0479366
19	1	0.0500427	-0.0167098			1	0.154566	0.219203	0.294318	0.102165
16	0	0.0351332	0.0140236			1	0.397038	0.353617	0.394628	0.327166
21	1	0.118368	-0.119625			1	0.09965	0.271065	0.0661813	0.278458
26	1	0.181919	0.160889			1	0.0652683	0.349043	0.127959	0.342836
13	0	0.00301016	0.0178977			1	0.109055	-0.00676739	0.168631	0.0646234
19	1	0.0534245	-0.0180963			1	0.0260077	0.210046	0.0679439	0.117594
19	1	-0.0148445	-0.0248793			1	0.3973	0.345671	0.47157	0.45031
29	1	0.0569106	0.0325179			1	0.280711	0.367242	0.547773	0.298051
24	1	0.119265	-0.0326147			1	0.447069	0.301966	0.531488	0.271381
26	1	-0.0322675	0.0429432			1	0.0215207	0.184031	0.120396	0.10598
26	1	0.170067	-0.0245444			0	0.0365506	0.087976	0.146532	0.031202
23	1	0.117459	-0.206091			1	0.169774	0.313499	0.321068	0.152412
20	1	0.0518008	-0.0154585			1	0.23674	0.28956	0.186691	0.389602
22	1	0.155163	-0.0512077			1	0.139653	0.251646	0.180527	0.344652
30	1	-0.00969068	-0.00797422			0	-0.0282561	0.0399363	-0.0658139	0.101241
16	0	0.0645934	-0.0982177			1	0.0515504	0.156498	-0.012295	0.154036
15	0	-0.00633415	-0.0463064			1	0.0510873	0.00411965	-0.0178573	0.0391196
13	0	0.0245618	-0.0203136			1	-0.0430257	0.00892688	0.0403424	-0.0890321
15	0	0.104089	-0.0259683			1	0.0518409	0.123918	0.0550444	0.198707
13	0	0.156413	-0.13637			1	0.238849	0.410658	0.514205	0.404643
17	0	0.0373007	-0.000298576			1	0.113601	0.301365	0.184387	0.242392
17	0	0.0328605	-0.0368567			1	-0.0598654	-0.00848531	-0.0481339	-0.0725864
16	0	-0.0320224	0.0821			1	0.15352	0.231399	0.220501	0.403673
17	0	0.270649	-0.244008			1	0.0909754	0.335674	0.275424	0.15411
17	0	0.0283283	-0.015664			1	0.0894918	0.113845	0.137656	0.107402
17	0	-0.0110337	0.0383195			1	0.101077	0.298142	0.169575	0.320152
16	0	-0.00738572	-0.0085498			1	-0.00319876	-0.0257835	-0.0369953	0.00998223
17	0	0.0374936	0.00138048			1	2.22045e-16	2.22045e-16	-2.22045e-16	-2.22045e-16
16	0	-0.0567813	0.00796637			0	0.140687	0.145396	0.228861	0.0515947
17	0	-0.0168016	-0.0988594			0	-0.0581796	0.0473987	0.0259135	-0.0190948
17	0	0.0585112	0.0555592			0	0.0285471	0.0930647	0.0135804	0.0810336
16	0	0.0173711	-0.00385763			0	0.133349	0.333431	0.239618	0.240563
17	0	0.0434183	-0.0703566			0	0.0984353	0.359713	0.334755	0.283737
17	0	0.0356528	0.0035883			0	0.139918	0.011838	0.121157	0.062709
16	0	-0.0269074	-0.0194352			0	0.073611	0.0722983	0.107791	0.0438684
17	0	0.0327613	0.0679452			0	0.045254	-0.187439	-0.108696	-0.018359
17	0	-0.00540626	-0.0179128			0	0.354608	0.377753	0.505751	0.3318
17	0	0.100008	-0.0393137			0	0.126198	0.0228316	0.159077	-0.0495451
19	1	-0.0216073	-0.0540478			0	-0.0136167	-0.0238966	-0.133661	0.0638723
18	1	0.143553	-0.0119154			0	-0.0127139	-0.017485	0.0477905	-0.0557628
16	0	0.119172	-0.0952426			0	0.148884	0.113122	0.0336021	0.110933
18	1	0.0504742	-0.0252371			0	-0.109629	-0.116688	-0.0900555	-0.0910767
16	0	0.0982503	-0.0261334			0	-0.169044	0.146389	0.0305895	-0.134326
16	0	0.0277188	-0.201562			0	0.192682	0.021644	0.117962	0.228116
24	1	-0.0274628	-0.023144			0	-0.0727777	0.125189	-0.0160632	0.101171
21	1	-0.00978356	-0.0196558			0	0.112854	0.0756026	0.147698	0.0818627
18	1	0.0608359	-0.0202417			0	0.00707909	0.174858	0.00677285	0.1177
16	0	-0.016567	-0.0369498			0	-0.0954907	-0.0193053	-0.0319929	-0.0475836
21	1	0.0889945	0.0351097			0	0.121683	-0.00518546	-0.0234761	0.159346
20	1	-0.020044	-0.0713457			0	0.00997617	-0.038806	0.0870587	-0.112716
20	1	-0.00108567	-0.0548008			0	0.142961	0.270904	0.264934	0.202068
17	0	0.0928566	-0.098697			1	-0.154663	0.0367732	-0.0352332	-0.0291755
12	0	0.181306	0.0914535			1	0.19943	0.335067	0.357026	0.259783
18	1	0.0504548	0.00263848			0	0.170516	0.33284	0.317562	0.226836
25	1	0.11318	0.0516638			1	0.238292	0.0243324	0.170503	0.0176254
12	0	-0.0176536	-0.0454395			0	0.0820833	0.26199	0.222425	0.232287
12	0	0.0717582	-0.134852			0	-0.0202999	0.0920912	0.0140241	0.0291215
18	1	0.0935686	0.0891503			1	-0.0509706	-0.0683069	-0.0123793	-0.152824
17	0	0.0394664	0.0386006			1	0.0249594	-0.0598984	0.0292197	-0.106725
17	0	0.0763073	-0.113248			1	0.0653272	0.215178	0.128657	0.187452
17	0	0.0162549	0.103741			0	0.00832489	-0.0317938	-0.0253576	-0.00699026
16	0	0.0368135	-0.0805227			1	0.164762	0.192537	0.122032	0.257674
18	1	0.152164	-0.0706826			1	-0.0505018	-0.0245066	0.0605809	-0.197449
16	0	-0.0219316	0.0136087			1	-0.0412472	0.00418333	0.115223	-0.0676032
16	0	0.0453186	-0.103076			0	0.179753	0.231919	0.346111	0.124659
16	0	0.0290768	-0.0461295			0	0.327826	0.300883	0.250539	0.309211
24	1	-0.0437945	-0.0985284			0	0.169562	0.371823	0.476317	0.359531
17	0	0.0858913	0.0436868			1	0.15836	0.0478145	0.139147	0.0644457
16	0	0.0034742	0.00366014			1	0.124979	0.285786	0.100533	0.236604
16	0	0.0107893	-0.053881			0	-0.144152	0.0661597	-0.0340013	-0.0469709
16	0	-0.0336976	0.0516933			0	-0.0760286	0.384087	0.275332	0.0351136
16	0	0.0343972	-0.0225427			1	0.275684	0.0942024	0.152307	0.253831
17	0	-0.0334592	0.040998			0	0.0135349	0.107324	0.0124219	0.0915795
17	0	-0.00700356	0.0203747			0	0.0390454	0.0659544	0.232279	-0.102263
17	0	0.0178812	-0.0572798			0	0.176794	-0.0449235	-0.0606228	0.100623
16	0	0.00837046	-0.0188424			0	0.0582462	0.0786263	0.164009	-0.0585928
16	0	0.0220811	-0.0145358			1	0.1886	0.263866	0.247269	0.256248
16	0	0.0291697	-0.102875			0	-0.0877588	0.00119062	-0.0828565	0.000535476
17	0	-0.0340129	-0.0508869			0	-0.0283259	0.173754	0.0947862	0.0384226
17	0	0.043765	-0.0869231			0	-0.121596	0.21276	0.0822054	0.0756849
17	0	-0.0246307	0.0403366			1	-0.177865	-0.0459311	-0.0238677	-0.127432
17	0	-0.0172102	-0.0226596			0	0.307126	0.220962	0.197842	0.157943
17	0	-0.0315413	-0.0264978			0	0.0835888	-0.0417945	0.00893871	0.00504027
17	0	0.0386717	0.0371613			0	-0.0561691	0.126104	-0.0294621	0.117187
13	0	0.017909	-0.0209159			0	-0.0292575	-0.113131	-0.0456301	-0.0914409
15	0	0.116088	-0.0110761			0	0.143287	-0.0273738	0.19003	-0.056251
22	1	0.226593	0.0303381			0	-0.00044803	-0.137183	-0.109844	-0.0149935
17	0	0.0345815	0.126826			0	-0.077779	0.0241471	-0.0469498	0.00320783
16	0	-0.0369504	-0.0438319			0	-0.126586	0.170028	0.0270723	0.0521631
17	0	0.119399	-0.012639			0	0.0156534	0.00683944	0.0320223	-0.00925287
16	0	0.133492	-0.0244969			0	0.041264	0.0513359	0.112519	-0.0257652
17	0	0.0654119	0.0254473			0	-0.0738193	0.24756	0.113771	0.0386513
16	0	0.00909957	-0.0222775			0	-0.185559	0.0120788	-0.04017	-0.0701078
16	0	0.13718	-0.0138504			0	0.0294092	-0.0656992	0.0310761	-0.0317592
17	0	-0.0232086	0.00961028			0	0.0238033	0.158551	0.151793	0.0442384
17	0	-0.00150038	-0.0157239			0	0.137349	-0.13465	-0.0259717	-0.0517774
16	0	0.00592564	0.0958962			0	-0.0767567	0.0275911	-0.0287508	-0.04229
17	0	-0.00066123	0.0198435			0	-0.112079	0.00910697	-0.0301292	-0.0463013
17	0	0.0125653	-0.0480751			0	0.168368	0.0253774	0.0210764	0.105165
17	0	0.139571	-0.00486387			0	0.0836998	0.0235274	0.124729	-0.0127431
17	0	0.0460433	0.0472574			0	0.247907	0.260124	0.334035	0.239755
18	1	0.145809	0.0820097			1	0.255797	0.330176	0.486325	0.323988
17	0	0.00609604	-0.0163456			0	0.0670921	-0.0082588	-0.0384542	0.121817
16	0	-0.0246658	0.0176384			0	-0.145734	-0.0124533	-0.0630267	-0.0835435
18	1	0.170866	-0.0864761			0	0.197369	0.370126	0.262337	0.29187
17	0	0.110843	0.0343062			0	0.199517	0.281225	0.396018	0.206039
16	0	0.0328344	0.0777053			0	0.109659	0.225296	0.0808112	0.2244
17	0	0.0590824	-0.0367918			0	-0.0752418	0.0933613	-0.00436312	0.0461429
13	0	0.0453165	-0.0282734			0	-0.0488313	-0.0729264	-0.0751683	-0.053219
15	0	0.0474688	-0.0025057			0	0.145888	0.27076	0.276046	0.210573
18	1	-0.0438035	0.0131051			0	-0.0319018	-0.0572659	-0.116197	0.0548117
20	1	-0.0816915	-0.0568932			0	-0.024209	0.0177509	-0.0410332	0.0211314
26	1	0.0722895	0.0561021			0	0.152396	-0.185859	-0.0926152	0.141888
22	1	0.0471537	-0.00564276			0	-0.100382	0.0460107	-0.0803711	0.0552991
19	1	0.242125	-0.0491406			0	-0.0936654	0.114176	0.0258553	0.0341689
20	1	0.00920211	-0.000739312			0	0.037978	0.376983	0.23245	0.275298
20	1	0.108264	-0.0938605			1	0.445892	0.368688	0.54626	0.335072
22	1	0.0324667	-0.029971			0	0.0695298	0.153779	-0.0380538	0.225107
23	1	0.105205	0.0297918			1	0.267538	0.256089	0.477343	0.231316
22	1	0.06713	-0.0065955			0	0.0357984	-0.0159613	0.0698443	-0.0793472
19	1	-0.0308212	-0.0131499			0	0.0178758	-0.123033	-0.052136	-0.0543577
22	1	0.0243934	-0.140088			1	0.202475	0.362352	0.469366	0.171486
20	1	0.038731	-0.10629			0	0.0588542	0.317548	0.0265148	0.295955
20	1	0.152208	0.0464145			0	0.0835524	0.0088572	0.00475986	0.16783
35	1	0.0269202	-0.0273513			0	0.152648	0.17565	0.203457	0.0846449
13	0	0.0805069	-0.0182125			0	0.0574828	0.131005	0.130246	0.0475357
27	1	0.0145598	-0.0321541			0	0.133846	0.114718	0.0841435	0.124271
30	1	0.0173604	0.00908788			1	-0.0398045	-0.108033	-0.053053	-0.0872974
16	0	0.171298	-0.0506372			1	-0.131115	-0.038806	-0.13421	-0.0269943
13	0	0.00868282	-0.0294492			1	0.0531958	0.190654	0.117094	0.241403
11	0	0.0334382	-0.016795			1	0.0337763	0.132177	0.0416048	0.18426
32	1	0.0782889	-0.0813783			1	0.0737447	0.150438	0.0846195	0.141899
30	1	0.055684	0.0205864			1	0.258688	0.476056	0.412955	0.23856
23	1	0.0498635	-0.0325678			1	-0.0206994	0.0617497	-0.0559758	0.0634514
24	1	0.0882452	-0.0927557			1	0.0378372	0.319641	0.274579	0.126463
19	1	0.0474932	0.00556302			1	0.0188086	0.100297	0.0175647	0.0824011
16	0	0.0120149	-0.0683503			1	0.204121	0.220535	0.217278	0.152299
15	0	0.044523	0.0923883			1	0.226418	0.131618	0.267172	0.0646102
16	0	0.03469	0.0315714			1	-0.0420303	-0.068691	-0.0119284	-0.0917316
18	1	-0.0040683	-0.0410969			1	-0.0965553	0.179669	0.150404	-0.0378421
14	0	-0.0210356	-0.0440857			1	0.02062	0.137295	0.155736	0.0366185
21	1	0.0175021	9.41709e-05			1	0.0955303	0.299411	0.0843189	0.278147
22	1	-0.000686965	-0.00894044			1	0.335094	0.492258	0.582547	0.347923
21	1	0.139262	-0.0987452			1	-0.0332779	0.169986	-0.00670321	0.157643
20	1	0.0819917	-0.00306648			0	0.321225	0.115105	0.318705	0.0244459
18	1	-0.0266801	0.0226983			1	0.0415241	-0.0112147	0.0109956	0.0133185
19	1	0.00816122	0.0219869			1	-0.0222773	0.141664	-0.096624	0.219503
20	1	-0.0371802	-0.0184745			0	0.268735	0.304811	0.486315	0.183696
21	1	1.05166	0.119145			0	-0.116052	0.107763	-0.00187463	0.0320974
21	1	0.0569471	0.0346311			0	0.105194	0.035556	0.102981	0.0135975
30	1	0.0274763	-0.14377			1	0.116086	0.26652	0.17597	0.15146
16	0	0.0955293	0.0142403			1	0.117147	0.104709	0.181773	0.134053
21	1	0.00853735	-0.00936214			1	0.228487	0.0296965	0.164022	0.0376752
34	1	0.15485	-0.0515886			1	0.017614	0.208602	0.0241077	0.194983
24	1	0.186272	-0.0158542			1	0.0655987	0.162254	0.07468	0.157153
29	1	0.0733228	-0.0317957			0	-0.0613702	0.104976	0.0295472	0.0194529
11	0	0.105895	0.0141336			0	0.0859481	-0.0112218	0.0852032	-0.0412716
13	0	0.0678783	-0.0581198			0	0.173058	-0.0156238	0.0766262	0.0465811
28	1	0.191442	0.00449329			1	-0.0625284	0.0350238	0.0572236	-0.0503148
28	1	0.108335	0.00188608			0	-0.148662	0.0783855	-0.0766723	0.0608189
25	1	0.101147	-0.0640213			1	0.119721	0.00784731	0.0726564	0.017158
12	0	0.0771586	0.0887937			1	0.256022	0.395087	0.359131	0.260178
35	1	0.0759403	-0.0606444			1	-0.0794473	0.0416474	-0.0497188	0.0246189
27	1	0.109623	-0.0989781			1	0.132909	0.192145	0.275342	0.144527
26	1	0.174679	-0.0341353			1	0.109683	0.153982	0.129011	0.138519
29	1	0.183729	-0.0896695			1	-0.00871171	-0.098413	-0.157585	0.0102597
27	1	-0.0312376	0.077212			1	0.0657978	-0.0202483	-0.00632932	0.0332001
25	1	0.212095	0.0452602			1	-0.06738	-0.071581	-0.0274625	-0.0932796
25	1	0.0978882	-0.120733			1	0.170304	0.317245	0.196836	0.266469
27	1	0.0261557	-0.0135834			1	0.101829	0.153448	0.0944689	0.181333
31	1	-0.0502547	-0.021873			1	0.0950644	0.282241	0.152735	0.392538
13	0	-0.0147751	-0.0131953			1	0.0101912	0.18586	-0.00649691	0.17251
31	1	0.110077	-0.0455405			1	-0.00492622	0.13491	0.233408	-0.120228
33	1	0.100881	-0.0104154			0	0.133717	0.222947	0.260167	0.186078
32	1	0.195408	-0.146069			1	0.0396512	-0.0293783	0.0435985	-0.00888522
35	1	0.100034	-0.121346			1	0.216994	0.257546	0.411551	0.386112
27	1	0.0574448	0.0402139			1	0.459673	0.316339	0.371715	0.251412
26	1	0.0884834	-0.0466986			1	0.119582	0.280435	0.0955384	0.230859
31	1	0.0861868	-0.0466744			0	0.30874	0.156923	0.359089	0.168619
32	1	1.05015	-0.207706			0	0.130129	0.134834	0.217404	0.0527308
28	1	-0.00285714	-0.0232668			1	0.148999	0.224925	0.246416	0.180429
28	1	0.0968595	-0.00927539			1	0.41867	0.223399	0.323651	0.20577
34	1	0.133703	-0.130554			1	0.189621	0.267368	0.285372	0.140265
24	1	0.302866	-0.174193			0	0.15774	0.115908	0.113256	0.251211
34	1	0.0360284	-0.00393609			0	0.339636	0.315397	0.440256	0.5346
28	1	0.0798201	-0.057811			1	0.040983	0.153254	0.0859409	0.160403
27	1	-0.0233475	-0.0937999			1	0.0781668	0.436395	0.227264	0.152133
32	1	0.00579862	0.00271937			1	0.115516	0.173684	0.299432	0.169073
31	1	0.144038	-0.109997			1	0.377935	0.413335	0.468977	0.284923
30	1	0.104591	-0.048963			1	0.270354	0.378576	0.381166	0.306911
34	1	0.167876	-0.0873792			1	-0.0142996	-0.146572	-0.0518328	-0.0548549
23	1	1.05324	-0.125599			1	0.370558	0.410898	0.503576	0.302424
19	1	0.0729127	-0.0133612			1	0.248732	0.178446	0.380766	0.116984
24	1	0.25016	-0.0975956			1	-0.124528	0.15869	0.00208409	0.0904135
14	0	0.0571331	-0.0118029			1	-0.0500566	-0.0792242	-0.0646839	-0.0639647
14	0	0.0722698	0.0331333			0	-0.0355518	-0.0279522	0.0271902	-0.0693858
14	0	0.225599	0.0239429			1	0.310704	0.303758	0.351018	0.130996
14	0	0.217177	-0.0736126			1	-1.00872e-05	0.398879	0.159422	0.235807
14	0	0.0853872	-0.0270346			1	0.276143	0.41239	0.409959	0.358101
13	0	0.0204081	-0.00454675			1	0.00509468	0.163248	0.0347843	0.123296
12	0	-0.00898218	-0.0677			1	0.245429	0.239006	0.364567	0.0351305
12	0	0.0373684	0.0187339			1	0.0968258	0.164719	0.017822	0.201562
11	0	-0.0236458	-0.000884757			1	-0.0161354	0.38631	0.0855563	0.190945
12	0	0.0327796	0.00191484			1	0.261745	0.389283	0.256478	0.55394
12	0	0.0879863	0.00332718			1	0.166212	0.230738	0.273414	0.108654
12	0	0.0103492	-0.0437378			1	0.035741	0.151719	0.0653937	0.102714
12	0	0.0152683	-0.0264451			1	0.0879781	0.231922	0.175507	0.0984783
11	0	0.0563916	-0.0158363			1	-0.161125	0.162281	-0.114402	0.0761276
12	0	-0.0154924	0.0313997			1	0.243377	0.259873	0.284358	0.188062
12	0	-0.0315828	-0.0386349			1	0.287824	0.306733	0.350228	0.152206
11	0	0.0398227	0.0166451			1	0.312101	0.341658	0.500672	0.469989
26	1	0.0950356	-0.0386639			1	0.0647804	0.120331	0.084759	0.053589
21	1	0.0876912	0.0250146			1	0.185127	0.257772	0.231162	0.162177
20	1	0.0436217	-0.055397			1	-0.178359	0.0629404	-0.0379877	-0.033047
18	1	-0.0166198	-0.0507512			1	-0.0769653	0.0488074	0.0221469	0.000826136
25	1	0.11135	-0.0138994			1	0.318813	0.399704	0.531529	0.419294
11	0	0.00188103	-0.0273311			1	0.198271	0.254374	0.421063	0.263697
28	1	0.27513	-0.104099			1	0.177214	0.227989	0.248251	0.205977
28	1	0.0889601	0.0246719			1	0.235526	0.388659	0.456293	0.224825
24	1	0.0771355	-0.0198729			1	0.151549	0.175467	0.225333	0.257787
25	1	0.163122	-0.135308			1	0.197539	0.133512	0.189553	0.154973
28	1	0.0496842	-0.0388049			1	0.337215	0.407116	0.470805	0.382116
33	1	0.0307719	0.000692758			0	0.123709	0.130994	0.122067	0.14987
27	1	0.0129855	-0.127125			0	0.258654	0.100347	0.168319	0.178947
29	1	-0.0374278	-0.0121544			0	0.292099	0.335414	0.418062	0.383106
25	1	-0.0021683	0.0548331			0	0.482746	0.426042	0.461152	0.292699
23	1	0.223213	0.0427801			0	0.0986497	0.179297	0.315943	0.0660741
23	1	0.142266	-0.117514			0	0.0719903	-0.00449305	0.0609273	-0.00546904
17	0	0.100489	0.0675771			0	-0.0529766	0.0201688	0.0549734	-0.0562117
26	1	0.0137629	-0.0495581			0	0.0101355	0.15056	0.0279959	0.123772
34	1	0.223912	-0.0761397			0	-0.0763937	-0.0338207	-0.0633059	-0.0401363
24	1	0.324371	-0.0125452			0	0.196565	-0.0080025	0.0504731	0.0755238
26	1	0.211798	-0.158352			0	0.154026	0.129075	0.261177	0.122886
32	1	0.0751198	0.0139867			0	0.00516981	0.0547757	0.0855233	-0.0134751
21	1	0.0472754	-0.000866077			0	0.0258354	0.059105	-0.0654754	0.145078
25	1	0.134241	-0.0590646			0	0.0744125	0.166742	0.0721152	0.101298
24	1	0.0176387	-0.021757			0	0.0426258	-0.106561	-0.108869	0.0205672
20	1	0.00398485	-0.0156793			0	0.00108868	-0.125332	0.0755397	-0.12501
26	1	-0.0253574	0.00137485			0	0.199706	0.0569621	0.165098	-0.00397106
24	1	-0.0154982	0.00847655			1	0.213621	0.217292	0.41339	0.121611
18	1	0.00267461	-0.0145872			1	0.211035	0.220324	0.275953	0.184706
24	1	0.105355	-0.13869			1	0.0687457	0.174093	0.201694	0.0278412
17	0	0.0198715	-0.103256			1	-0.0238691	-0.0520015	0.152914	-0.145531
30	1	0.0931701	-0.00367142			1	0.219931	0.224486	0.360082	0.165527
24	1	0.0994263	-0.00594223			0	0.00766862	0.00091303	0.000504199	0.0114538
27	1	0.191266	0.239727			1	0.345603	0.291554	0.594948	0.519382
31	1	-0.00758073	-0.0447634			1	0.201874	0.233832	0.229034	0.179071
34	1	0.277623	0.174472			1	0.327002	0.405452	0.603899	0.557367
32	1	0.00410794	-0.00694512			1	0.116828	0.250115	0.187202	0.207752
28	1	0.0551264	-0.117407			1	0.158229	0.393278	0.188626	0.303793
26	1	0.00532348	0.00494779			1	0.161828	0.100624	0.191944	0.0325132
24	1	-0.00644713	-0.0295592			1	0.105444	-0.000911631	0.0926244	-0.00911838
34	1	0.230743	-0.114529			1	-0.1724	0.287152	0.0520095	0.0296174
34	1	0.0163956	-0.010675			1	-0.123427	-0.0513277	0.00596834	-0.170843
25	1	0.0369628	0.0379096			1	0.104084	-0.0959627	0.00467952	-0.00593503
11	0	-0.0356282	-0.0193557			1	0.410158	0.377168	0.460044	0.281895
11	0	0.0790863	-0.0248283			1	0.145481	0.343377	0.379454	0.317646
12	0	0.0700869	0.048333			0	0.173704	0.110189	0.304172	0.265961
11	0	0.0146847	0.0507544			1	-0.0775394	0.17301	0.0617304	0.0189198
13	0	0.0617135	-0.052588			1	0.37792	0.402904	0.461087	0.381358
12	0	0.046444	0.0565387			1	0.358983	0.456956	0.492414	0.330616
13	0	0.0220538	-0.00588852			1	0.317105	0.50194	0.43336	0.347801
12	0	-0.00765149	0.0245493			1	0.266971	0.359464	0.538201	0.289964
11	0	0.0498858	0.0217429			1	0.158656	0.160785	0.135195	0.198572
13	0	0.0377595	-0.118806			1	0.111459	0.101259	0.0969632	0.106624
13	0	0.0411143	0.00731787			1	0.183439	0.432804	0.338621	0.30288
12	0	0.0272874	0.0535157			1	-0.0706353	0.112354	0.00358014	0.0771798
13	0	0.0236481	-0.094136			1	0.0221553	0.00334355	0.0364229	-0.00694823
11	0	-0.0123037	0.0691388			1	-0.0861446	-0.0212037	-0.119072	0.000975033
11	0	0.0105014	-0.0455007			1	0.00608891	-0.0672442	0.0110959	-0.0547042
13	0	0.0232861	-0.0221522			1	0.266818	0.1975	0.472863	0.485424
11	0	0.0480747	-0.0153737			1	0.029315	-0.0145471	0.0917052	-0.096921
12	0	-0.00639603	0.0167429			1	0.0756382	0.276461	0.199187	0.155279
13	0	-0.0229049	-0.0162532			0	0.00460629	0.0420938	0.110554	-0.0579829
12	0	0.0389951	-0.0122413			1	0.223301	0.296772	0.128757	0.231944
13	0	0.0047842	-0.0174515			1	0.21258	0.0921064	0.309105	0.254676
11	0	0.0595235	-0.0517001			1	0.0912864	0.241016	0.143574	0.368625
13	0	-0.0407473	-0.0949348			1	-0.0630894	0.0181402	-0.0439787	0.00562958
11	0	0.164199	0.0805686			1	0.390534	0.316028	0.537464	0.452382
12	0	-0.0119853	0.0161019			1	-0.0688125	0.0736448	-0.0063933	0.0326212
12	0	0.0162313	-0.0260452			1	0.0943293	0.176584	0.207969	0.0387336
11	0	0.027398	-0.0741603			1	0.00408315	0.0207025	-0.0539738	0.0587929
34	1	0.0476849	0.0119764			1	-0.0671852	0.0113644	0.0541599	-0.0535849
11	0	0.0194581	0.0117782			1	0.184493	0.351608	0.231461	0.359227
13	0	-0.00186867	0.0602177			1	0.0535536	0.00732978	0.115533	-0.0453192
24	1	0.0620746	-0.00582307			1	0.213985	0.00852985	0.0947263	0.095716
15	0	-0.0179777	-0.0692468			0	-0.101025	-0.0410842	0.0320848	-0.117057
14	0	0.00441056	-0.0308887			0	0.0919571	0.296795	0.160422	0.206596
14	0	0.0653367	0.0507521			0	0.0614274	0.189918	0.0526437	0.277423
14	0	0.125721	0.126807			0	0.0936918	-0.017713	0.0130886	0.01933
14	0	0.153314	-0.0600876			0	0.192487	0.127441	0.19968	0.0836311
15	0	0.00777979	0.0719416			0	0.182641	0.0573614	0.0133628	0.12553
15	0	0.0581529	-0.0710426			0	0.0354418	0.0693947	0.0422004	0.0531652
14	0	0.0537062	-0.0842623			0	0.0642811	-0.104505	0.0228074	-0.0723735
26	1	-0.0434885	0.0097692			0	0.0748655	0.134769	0.0774741	0.130859
15	0	0.056593	-0.0266767			0	0.0138801	0.137815	0.189199	-0.0205523
14	0	-0.0107357	0.0142783			0	0.165061	0.0549935	0.019564	0.128749
15	0	0.0437103	0.0363989			0	0.0911552	0.0152404	0.0523183	0.085625
20	1	0.024014	-0.00585931			0	-0.0143866	0.116642	0.0919682	0.0101503
15	0	0.0260505	-0.0630747			0	-0.0221574	-0.0417979	-0.111915	0.0351194
						0	-0.0854974	0.145795	0.0590686	0.0118395
						0	0.0535709	0.0342387	0.0733687	0.0246228
						0	0.110108	0.126986	0.104774	0.0480788
						0	0.0204958	-0.0474884	0.00688867	-0.0586953
						0	-0.100013	-0.00675691	-0.0614082	-0.0483079
						0	-0.0289755	0.170166	0.0433702	0.0872627
						0	0.0101538	0.00330112	0.0305528	-0.0105516
						0	0.167388	0.153991	0.274161	0.0301865
						0	-0.0863185	-0.0544091	0.016371	-0.16236
						0	0.347488	0.366352	0.371257	0.368541
						0	0.0195188	-0.0727253	-0.0212836	-0.014819
						0	-0.00506401	0.0811522	0.0832981	-0.0445983
						0	0.102767	0.0353988	0.173556	-0.0369157
						1	0.127344	0.0940734	0.0473013	0.11386
						0	0.0344151	0.0629317	0.0869708	0.0187374
						0	0.0842686	-0.0818531	-0.0736124	0.0564627
						1	0.0998873	0.0651852	0.181492	0.12801
						0	-0.0877601	0.00800192	-0.0993211	0.027418
						0	0.0132434	-0.0118669	0.0227616	-0.0180601
						0	0.121045	0.103664	0.143555	0.174688
						0	0.324103	0.184286	0.0117112	0.347975
						0	0.139693	0.380644	0.350633	0.285317
						0	-0.0588163	0.0472954	-0.110568	0.0551562
						0	0.104108	0.136932	0.142819	0.0922748
						0	-0.031581	0.260728	0.15493	0.0853334
						1	-0.202416	-0.0195951	-0.167946	0.0275364
						0	0.0111492	0.221429	0.151314	0.116125
						0	-0.0559702	0.0221367	-0.127081	0.084609
						0	0.210775	-0.00381579	0.133766	0.0166938
						1	-0.0039171	0.129188	0.00672687	0.0842837
						0	0.0176008	0.124164	0.0802843	0.055669

## Sheet: Figure4
Legend: Lateral frontal lobe lesions impair both local and global reward learning
CxR1	GRS	expname	id
0.102208	-0.0611575	hmofc	1
0.0954568	-0.0362348	hmofc	2
0.0369255	-0.0719365	hmofc	3
0.0656783	-0.0386818	hmofc	4
0.0627655	-0.00963681	hlofc	5
0.060752	-0.0477519	hlofc	6
0.0203327	-0.0139897	hlofc	7
0.0158418	0.0138324	hlofc	8

## Sheet: Figure5
Legend: Positive GRS effects in macaques increase after lateral frontal lobe lesions
A	Macaque GRS baseline
A inset	Figure3D average across all subjects regardless of age
B	Macaque GRS Medial and Lateral lesion group
B inset	Figure 4 GRS effect for Medial and Lateral patient groups
Panel A						Panel B
GRS	id	Lesion Group				GRS	id	Lesion Group
-0.0249938	2	Control				0.0159884	2	Lateral
-0.0552861	2	Control				-0.0121225	2	Lateral
0.0474684	2	Control				0.0717959	2	Lateral
-0.0524501	2	Control				0.0173072	2	Lateral
0.0664073	2	Control				0.0550003	2	Lateral
0.0821114	2	Control				0.195798	2	Lateral
NaN	2	Control				-0.00304221	2	Lateral
0.0193187	2	Control				0.151416	2	Lateral
0.0316067	2	Control				0.0521565	2	Lateral
0.0309544	2	Control				0.0416295	2	Lateral
-0.0188326	1	Control				0.023066	1	Lateral
0.0503165	1	Control				0.00888842	1	Lateral
-0.0201488	1	Control				-0.0206342	1	Lateral
0.0304095	1	Control				0.0245576	1	Lateral
0.0361738	1	Control				0.098465	1	Lateral
0.0284704	1	Control				0.0210468	1	Lateral
0.0658943	1	Control				0.0551699	1	Lateral
-0.00670181	1	Control				0.0447901	1	Lateral
-0.0095605	1	Control				0.0261151	1	Lateral
0.00788039	1	Control				0.0533151	1	Lateral
0.00748021	3	Control				0.00711424	3	Lateral
0.0654287	3	Control				0.0917627	3	Lateral
-0.00485564	3	Control				0.0411672	3	Lateral
0.0510607	3	Control				NaN	3	Lateral
0.0420296	3	Control				0.0305281	3	Lateral
0.0452296	3	Control				0.19353	3	Lateral
0.0745072	3	Control				-0.0346719	3	Lateral
NaN	3	Control				0.0523398	3	Lateral
0.00844475	3	Control				0.0527096	3	Lateral
NaN	3	Control				0.136062	3	Lateral
-0.0257162	4	Control				0.0647445	2	Lateral
-0.0137924	4	Control				-0.000336618	2	Lateral
-0.0691598	4	Control				0.0370769	2	Lateral
-0.0151234	4	Control				0.0435271	2	Lateral
-0.0308313	4	Control				0.0338682	2	Lateral
-0.0107507	4	Control				0.0141552	1	Lateral
0.033338	4	Control				0.0237724	1	Lateral
0.0515857	4	Control				0.0170308	1	Lateral
0.00706721	4	Control				0.0367843	1	Lateral
-0.0152422	4	Control				0.0144795	1	Lateral
-0.00376086	5	Control				0.129462	3	Lateral
-0.185672	5	Control				-0.0112364	3	Lateral
0.0267085	5	Control				0.04405	3	Lateral
0.0386288	5	Control				0.0693862	3	Lateral
NaN	5	Control				-0.000452854	3	Lateral
-0.0981617	5	Control				0.0212641	4	Medial
NaN	5	Control				0.0236584	4	Medial
0.0425717	5	Control				0.00973174	4	Medial
-0.00900397	5	Control				0.0327237	4	Medial
0.031695	5	Control				0.00769004	4	Medial
-0.00499836	6	Control				-0.00653463	4	Medial
-0.0071471	6	Control				0.080853	4	Medial
-0.0462585	6	Control				0.00991944	4	Medial
-0.0201805	6	Control				0.0130889	4	Medial
0.0497234	6	Control				0.0651819	4	Medial
-0.0298314	6	Control				0.0655155	5	Medial
-0.0198011	6	Control				-0.0533802	5	Medial
-0.0203346	6	Control				-0.0257351	5	Medial
0.00819169	6	Control				-0.0183596	5	Medial
-0.0187949	6	Control				0.0293676	5	Medial
0.00490584	4	Control				-0.00681407	5	Medial
0.0132683	4	Control				0.0182588	5	Medial
-0.00827681	4	Control				0.0385811	5	Medial
0.0225809	4	Control				-0.0246482	5	Medial
0.0630023	4	Control				-0.0255216	5	Medial
0.016425	4	Control				-0.0178423	6	Medial
-0.0155279	4	Control				0.0926278	6	Medial
-0.0777406	4	Control				0.0369991	6	Medial
0.0065886	4	Control				0.0509795	6	Medial
0.0110352	4	Control				-0.0303155	6	Medial
0.0252118	5	Control				0.0503136	6	Medial
0.00879736	5	Control				0.0518453	6	Medial
-0.0281215	5	Control				0.00302089	6	Medial
-0.0692828	5	Control				0.0243253	6	Medial
-0.0329457	5	Control				0.027633	6	Medial
0.0375294	5	Control				-0.0336182	7	Medial
-0.0152961	5	Control				-0.00241846	7	Medial
0.130056	5	Control				-0.0115589	7	Medial
-0.0236609	5	Control				0.000935952	7	Medial
-0.0446615	5	Control				0.0417531	7	Medial
0.00588665	6	Control				0.0149072	7	Medial
0.0117223	6	Control				0.0244286	7	Medial
-0.0233918	6	Control				0.0352878	7	Medial
-0.029128	6	Control				0.0619437	7	Medial
-0.0252648	6	Control				0.0318937	7	Medial
0.0161223	6	Control				0.00350806	4	Medial
-0.0214685	6	Control				0.0415062	4	Medial
0.0202952	6	Control				-0.000513644	4	Medial
0.0511181	6	Control				-0.0176078	4	Medial
-0.0300207	6	Control				-0.0204629	4	Medial
0.0315495	7	Control				0.0229676	5	Medial
0.0223695	7	Control				0.0607675	5	Medial
0.0219943	7	Control				0.0559478	5	Medial
0.070225	7	Control				0.0937147	5	Medial
-0.00874785	7	Control				0.0202854	5	Medial
0.0107972	7	Control				0.0454865	6	Medial
0.0667409	7	Control				-0.0312781	6	Medial
0.0173309	7	Control				0.0139381	6	Medial
0.0400335	7	Control				0.0372969	6	Medial
-0.00895333	7	Control				0.0177579	6	Medial
-0.0232005	4	Control
-0.00796503	4	Control
-0.00311256	4	Control
0.00870873	4	Control
0.0382011	4	Control
0.0294629	4	Control
-0.0274503	4	Control
0.0225595	4	Control
-0.048819	4	Control
0.0278531	4	Control
-0.0249835	5	Control
-0.0224957	5	Control
0.0329442	5	Control
-0.0451358	5	Control
0.0280365	5	Control
-0.0101796	5	Control
0.059398	5	Control
-0.0360528	5	Control
-0.0444249	5	Control
0.0617017	5	Control
0.0615756	6	Control
0.0286913	6	Control
0.0244321	6	Control
0.0531807	6	Control
0.0352978	6	Control
-0.00987562	6	Control
0.0253042	6	Control
0.0306181	6	Control
-0.0151289	6	Control
-0.0493998	6	Control
0.0453133	2	Control
0.092249	2	Control
-0.0264052	2	Control
0.0747036	2	Control
-0.00333799	2	Control
0.019707	1	Control
0.0187409	1	Control
-0.0462988	1	Control
-0.00436131	1	Control
0.0227638	1	Control
-0.0649835	3	Control
0.00475729	3	Control
0.000775715	3	Control
-0.047875	3	Control
-0.0486189	3	Control
-0.0262454	4	Control
-0.0223909	4	Control
-0.0396108	4	Control
-0.0326433	4	Control
-0.0277663	4	Control
0.0693301	5	Control
0.0385239	5	Control
0.0359098	5	Control
-0.00581089	5	Control
-0.0487342	5	Control
-0.00672521	6	Control
-0.0314771	6	Control
0.000522133	6	Control
0.04352	6	Control
0.0189356	6	Control
0.110955	4	Control
-0.0210358	4	Control
-0.00772228	4	Control
0.026251	4	Control
-0.0115571	4	Control
0.0423289	5	Control
-0.0505858	5	Control
-0.0327581	5	Control
-0.0676984	5	Control
0.139018	5	Control
0.0313968	6	Control
0.0383937	6	Control
0.0408384	6	Control
0.02753	6	Control
0.0579184	6	Control
0.110955	4	Control
-0.0210358	4	Control
-0.00772228	4	Control
0.026251	4	Control
-0.0115571	4	Control
0.0423289	5	Control
-0.0505858	5	Control
-0.0327581	5	Control
-0.0676984	5	Control
0.139018	5	Control
0.0313968	6	Control
0.0383937	6	Control
0.0408384	6	Control
0.02753	6	Control
0.0579184	6	Control

## Sheet: FigA
Legend: Influence of choice history on switch/stay decisions does not change across adolescence
A	Mean and standard error for choice history effect sizes for adolescents and adults
B	Correlation between choice history effect sizes and subjects' ages
Age	Age Group	Choice History
20	1	0.0964826
20	1	0.0421508
20	1	-0.00106919
21	1	-0.00112671
19	1	0.021053
22	1	-0.00452359
20	1	-0.0330987
21	1	-0.0117838
18	1	-0.0406034
21	1	-0.00332083
20	1	0.0643296
20	1	-0.0766871
21	1	-0.0138593
20	1	-0.0263145
19	1	-0.00742493
23	1	0.0375178
20	1	0.000176114
19	1	0.0416822
27	1	-0.0159816
19	1	-0.00428174
18	1	-0.00660531
33	1	-0.00157772
13	0	0.00244805
19	1	0.150047
18	1	0.00237008
20	1	-0.0749847
19	1	0.113927
18	1	-0.0572
19	1	0.0340483
19	1	0.000226272
29	1	0.0402389
27	1	0.0704292
21	1	0.0176686
24	1	-0.00714275
19	1	-0.0237801
26	1	-0.0451068
18	1	0.00657596
20	1	0.0542878
21	1	-0.0242777
20	1	-0.0410739
19	1	-0.0522159
21	1	-0.0569925
19	1	0.0293103
18	1	0.0208795
18	1	-0.00476968
20	1	0.0610315
20	1	0.0258608
19	1	-0.140084
20	1	0.0265538
20	1	0.0542693
21	1	0.000672091
21	1	0.145462
18	1	0.00491437
19	1	0.016412
16	0	0.0416043
21	1	-0.0608577
26	1	-0.0057679
13	0	0.0567384
19	1	0.0319285
19	1	-0.057497
29	1	0.0310781
24	1	0.0641942
26	1	0.0127751
26	1	0.0140325
23	1	0.141612
20	1	0.0357877
22	1	0.078009
30	1	0.0931366
16	0	-0.0467247
15	0	-0.0424569
13	0	0.048126
15	0	0.0645192
13	0	0.0964999
17	0	-0.0308108
17	0	0.0712797
16	0	0.0406745
17	0	0.104194
17	0	-0.0210315
17	0	0.0150145
16	0	-0.00116834
17	0	-0.0103768
16	0	0.0226983
17	0	-0.0332918
17	0	0.00991177
16	0	-0.00612812
17	0	0.0362795
17	0	-0.0093523
16	0	0.0363005
17	0	0.0321436
17	0	0.0364227
17	0	-0.0355475
19	1	0.020268
18	1	0.0681501
16	0	0.052231
18	1	0.0463428
16	0	0.00277042
16	0	0.0658632
24	1	0.0160267
21	1	-0.00517342
18	1	0.0128937
16	0	-0.0037169
21	1	-0.0186542
20	1	-0.0118253
20	1	0.0218402
17	0	0.00198313
12	0	0.122658
18	1	0.00390364
25	1	0.0539249
12	0	-0.0103903
12	0	0.00146378
18	1	-0.0103013
17	0	-0.0452318
17	0	-0.0615504
17	0	-0.0256253
16	0	-0.00653169
18	1	0.0794017
16	0	-0.0215163
16	0	-0.0259041
16	0	-0.0116556
24	1	-0.00619161
17	0	0.00163547
16	0	0.00319058
16	0	0.0256155
16	0	0.0145379
16	0	-0.038996
17	0	0.0103316
17	0	0.0138328
17	0	0.0387795
16	0	0.0249442
16	0	0.0121974
16	0	-0.0308635
17	0	0.0183574
17	0	0.00308548
17	0	-0.0203367
17	0	0.0121952
17	0	-0.0145622
17	0	0.00315791
13	0	-0.024743
15	0	0.0125911
22	1	0.107522
17	0	0.0512529
16	0	0.0169424
17	0	-0.0617594
16	0	0.0389788
17	0	0.0169902
16	0	-0.00639948
16	0	0.0947063
17	0	-0.0272091
17	0	-0.0343361
16	0	-0.00200073
17	0	0.0329442
17	0	-0.0232637
17	0	0.0826192
17	0	0.0300501
18	1	0.0259508
17	0	0.00940895
16	0	-0.0361504
18	1	-0.0234678
17	0	-0.113962
16	0	-0.0213093
17	0	0.0249334
13	0	0.0101731
15	0	0.00257144
18	1	0.0419242
20	1	-0.0441806
26	1	0.0528551
22	1	-0.0523022
19	1	-0.089117
20	1	0.00176393
20	1	0.0809184
22	1	-0.060879
23	1	-0.0458206
22	1	-0.027786
19	1	0.0621574
22	1	0.0254061
20	1	0.0294044
20	1	0.0580446
35	1	0.00345097
13	0	0.02003
27	1	0.0232604
30	1	0.0654872
16	0	-0.0631031
13	0	-0.0177487
11	0	-0.0199433
32	1	0.0409564
30	1	-0.00523587
23	1	0.0254547
24	1	-0.0192941
19	1	-0.00300543
16	0	0.00910158
15	0	0.0104835
16	0	-0.00262794
18	1	-0.000555093
14	0	0.00227511
21	1	-0.0369102
22	1	-0.0216368
21	1	-0.0423586
20	1	0.0824797
18	1	0.019872
19	1	0.0154089
20	1	0.0100076
21	1	-0.0582804
21	1	0.000171245
30	1	0.0310202
16	0	0.00618597
21	1	0.0342293
34	1	-0.0176641
24	1	-0.00323501
29	1	0.00860457
11	0	0.0020414
13	0	0.057691
28	1	-0.100803
28	1	0.0038672
25	1	-0.0304256
12	0	-0.0799282
35	1	-0.00322128
27	1	0.0391223
26	1	0.00856151
29	1	-0.0266205
27	1	-0.0443038
25	1	-0.0394323
25	1	-0.0239489
27	1	0.0475643
31	1	-0.00465537
13	0	-0.00971381
31	1	-0.0534493
33	1	0.0873248
32	1	0.0254765
35	1	0.0363704
27	1	0.0440944
26	1	0.0420278
31	1	-0.0356699
32	1	-0.0509993
28	1	0.0367287
28	1	-0.0129077
34	1	0.0216462
24	1	0.2155
34	1	0.0180238
28	1	0.0176444
27	1	0.0300286
32	1	0.0439165
31	1	0.085617
30	1	0.00165864
34	1	-0.103265
23	1	-0.00985463
19	1	0.0464234
24	1	0.134666
14	0	0.00310237
14	0	-0.00523988
14	0	-0.119431
14	0	-0.00321211
14	0	0.0485348
13	0	-0.000179575
12	0	0.0573877
12	0	0.000673158
11	0	0.00895681
12	0	0.0115435
12	0	0.0922107
12	0	0.022538
12	0	-0.00961732
11	0	0.0378308
12	0	0.0137081
12	0	-0.0347672
11	0	-0.0290168
26	1	-0.017043
21	1	-0.0104307
20	1	-0.0316719
18	1	0.0367554
25	1	0.058561
11	0	0.0185855
28	1	-0.172939
28	1	0.0151671
24	1	0.0159043
25	1	0.0081651
28	1	-0.00740159
33	1	0.0496963
27	1	-0.0141175
29	1	0.0168666
25	1	-0.0302515
23	1	-0.04835
23	1	0.093828
17	0	0.027547
26	1	-0.000460127
34	1	-0.0283078
24	1	0.0459328
26	1	-0.14134
32	1	0.00569174
21	1	-0.0169576
25	1	-0.0348366
24	1	-0.0295424
20	1	0.0341798
26	1	-0.0309857
24	1	0.0274543
18	1	-0.0116963
24	1	0.0637832
17	0	0.0200328
30	1	0.0113645
24	1	-0.0169705
27	1	-0.0575734
31	1	-0.015766
34	1	0.159951
32	1	0.0288645
28	1	0.0294924
26	1	0.000354667
24	1	0.0589321
34	1	0.114179
34	1	0.0162903
25	1	0.0306754
11	0	-0.0149824
11	0	0.0259588
12	0	-0.00324237
11	0	-0.00565493
13	0	0.00854339
12	0	-0.0244549
13	0	-0.0194699
12	0	0.0428386
11	0	0.0148235
13	0	0.0498445
13	0	-0.0247177
12	0	0.0350108
13	0	-0.0459494
11	0	-0.0705372
11	0	0.00204222
13	0	0.0255053
11	0	-0.0816452
12	0	0.0161154
13	0	0.00614836
12	0	0.0384893
13	0	-0.0631866
11	0	-0.0544348
13	0	0.04947
11	0	0.00361733
12	0	-0.0114801
12	0	-0.00747722
11	0	-0.044412
34	1	0.0383146
11	0	-0.00575321
13	0	0.0169188
24	1	0.0352357
15	0	0.0601751
14	0	-0.046317
14	0	0.0514132
14	0	-0.0490678
14	0	0.0870717
15	0	-0.0236343
15	0	0.0322902
14	0	0.0415257
26	1	0.0292717
15	0	-0.0493049
14	0	0.01724
15	0	-0.0466443
20	1	-0.0512547
15	0	0.0196644

## Sheet: FigB
Legend: No developmental changes in decision computations
A	Mean and standard error for learning rate for adolescents and adults
B	Correlation between learning rate and subjects' ages
C	Mean and standard error for inverse temperature for adolescents and adults
D	Correlation between inverse temperature and subjects' ages
E	Mean and standard error for bias by irrelevant alternative effect size for adolescents and adults
F	Correlation between bias by irrelevant alternative effect size and subjects' ages
Panels A-D							Panels E-F
Age	Age Group	Learning rate	Inverse temperature	Oulier subjects for IT			Age	Age Group	BIA effect size
20	1	0.628936	0.259629	0			20	1	0.248362
20	1	0.222755	0.371188	0			20	1	0.00256373
20	1	0.132812	0	0			20	1	0.0685182
21	1	0.0444292	0.263446	0			21	1	-0.13671
19	1	0.0170196	0.469908	0			19	1	-0.0378366
22	1	0.10778	0.198663	0			22	1	0.0404383
20	1	0.145773	0.261826	0			20	1	0.0597626
21	1	0.127812	0	0			21	1	-0.107626
18	1	1	0.0474714	0			18	1	-0.0104431
21	1	0.133699	0.0632454	0			21	1	0.0719059
23	1	0.786904	0.626097	0			23	1	1.12999
20	1	0.782016	0.255549	0			20	1	-0.0293864
21	1	1	0.330417	0			20	1	-0.0129024
20	1	0.808222	0.0981378	0			21	1	0.363809
21	1	0.454922	0.441694	0			20	1	-0.0140597
20	1	0.999992	0.044658	0			19	1	0.0295043
19	1	0.110043	0.136673	0			20	1	-0.101528
18	1	0.999633	3.27432	0			23	1	-0.00877238
20	1	0.682813	0.549989	0			20	1	0.057318
23	1	0.110312	0	0			19	1	0.501968
20	1	0.0917711	0.100318	0			27	1	0.767289
19	1	0.0211607	0.593645	0			18	1	-0.0689557
27	1	0.571396	0.369058	0			33	1	-0.00718732
19	1	1	0.294307	0			13	0	0.0106859
18	1	0.011809	0.379652	0			19	1	1.73573
33	1	1	0.0376545	0			18	1	0.00439765
13	0	0.104062	0.0596452	0			18	1	-0.0987896
19	1	0.637755	0.350783	0			19	1	-0.0304668
18	1	0.00021717	2.39303	0			19	1	-0.0164207
20	1	1	0.295986	0			29	1	0.0234356
19	1	0.231615	0.481668	0			27	1	0.0346229
18	1	1	0.106781	0			21	1	0.0225228
19	1	0.670408	0.111953	0			24	1	-0.0258698
19	1	0.81081	0.0860923	0			19	1	-0.334786
29	1	0.521934	0.14959	0			26	1	0.032291
27	1	0.259783	0.389151	0			18	1	-0.00299588
21	1	1	0.042827	0			20	1	-0.0427715
24	1	0.172133	0.143418	0			21	1	0.0314879
19	1	0.417441	0.442157	0			20	1	0.141043
26	1	0.127812	0	0			19	1	0.383677
18	1	0.132812	0.0865175	0			19	1	-0.162844
20	1	0.178003	0.214575	0			21	1	-0.0429437
21	1	0.407466	0.274835	0			19	1	0.0262652
20	1	0.838694	0.300877	0			18	1	-0.0101186
19	1	0.562012	0.404521	0			18	1	-0.0119415
19	1	0.759278	0.482215	0			20	1	-0.0347208
21	1	0.66353	0.327142	0			20	1	-0.589485
19	1	0.110312	0	0			19	1	-0.0173943
18	1	0.395614	0.206627	0			20	1	-0.0154299
18	1	0.547652	0.134052	0			22	1	-0.0866313
20	1	0.709864	0.104793	0			20	1	-0.00966826
20	1	1	0.195339	0			21	1	0.140976
19	1	1	0.094057	0			19	1	0.410374
20	1	0.0837825	0.256405	0			18	1	-0.015172
22	1	0.966915	0.28214	0			19	1	-0.0205464
20	1	0.0782275	0.261077	0			19	1	0.0012226
21	1	1	0.293675	0			18	1	-0.335541
21	1	0.737993	0.498456	0			16	0	-0.000233875
19	1	0.661792	0.470625	0			26	1	0.460161
18	1	0.68069	0.249906	0			21	1	-0.0445186
19	1	0.575755	0.120513	0			13	0	-0.0125625
20	1	1	0.267942	0			19	1	-0.0358117
19	1	0.704873	0.268905	0			20	1	0.459498
18	1	0.949158	0.288898	0			19	1	0.0229757
19	1	0.996968	4.27636	1			29	1	-0.201864
16	0	0.225397	0.23962	0			22	1	-0.0182323
21	1	1	0.109807	0			24	1	0.0020119
26	1	0.769718	0.406423	0			26	1	0.0314347
21	1	0.881503	0.693282	0			26	1	-0.445745
13	0	0.000232329	3.49725	1			23	1	-0.03457
19	1	0.147916	0.27141	0			20	1	0.0229912
20	1	0.0321763	0.926703	0			30	1	0.0128384
19	1	0.110312	0	0			16	0	-0.0149725
29	1	0.264976	0.31695	0			15	0	0.125921
22	1	0.686199	0.28847	0			13	0	0.0928192
24	1	0.588008	0.350908	0			15	0	-0.00305954
26	1	0.968599	0.082561	0			13	0	0.00968187
26	1	0.889416	0.241617	0			17	0	-0.0758721
23	1	0.427713	0.268886	0			17	0	-0.0356668
20	1	0.658045	0.118438	0			16	0	0.11715
22	1	0.77627	0.360333	0			17	0	0.185071
30	1	0.113478	0.298794	0			17	0	0.0840021
20	1	0.131235	3.65149	1			17	0	0.0158309
16	0	0.85173	0.0983615	0			16	0	-0.062069
15	0	0.110312	0	0			17	0	0.022928
13	0	0.0424419	0.235652	0			16	0	-0.0165245
15	0	0.70974	0.123141	0			17	0	-0.0586498
13	0	0.4285	0.287819	0			17	0	-0.043715
17	0	0.0309518	0.215115	0			16	0	-0.00762526
17	0	0.827237	0.133899	0			17	0	-0.0337638
16	0	0.110312	0	0			17	0	-0.0112786
17	0	0.936383	0.236287	0			16	0	-0.00269546
17	0	0.174041	0.118856	0			17	0	-0.0145458
17	0	0.127812	0	0			17	0	-0.0142876
16	0	0.00465181	0.398863	0			17	0	-0.0166259
17	0	1	0.0286632	0			19	1	0.0308369
16	0	0.110312	0	0			16	0	-0.0640583
17	0	0.0397053	0.28217	0			18	1	0.00733204
17	0	0.769955	0.17565	0			16	0	0.00716908
16	0	0.600543	0.0323729	0			16	0	0.0134716
17	0	0.0986323	0.29687	0			24	1	0.00193576
17	0	0.110312	0	0			21	1	0.0429886
16	0	0.110312	0	0			18	1	-0.0154247
17	0	1	0.0681544	0			16	0	0.00175516
17	0	0.191944	0.329238	0			21	1	0.00387004
17	0	0.304591	0.303529	0			20	1	-0.0252858
19	1	0.110312	0	0			20	1	0.0361016
18	1	1	0.239767	0			17	0	-0.0210874
16	0	0.769261	0.239245	0			12	0	1.44702
18	1	0.127812	0	0			17	0	0.0104948
16	0	0.929761	0.0868952	0			18	1	0.048159
16	0	0.108213	0.470539	0			25	1	-0.0218067
24	1	0.441616	0.071328	0			12	0	0.00955304
21	1	0.15901	0.0386783	0			12	0	-0.0139516
18	1	0.70627	0.0989803	0			18	1	0.710085
16	0	0.143369	0.0019142	0			17	0	-0.00386707
21	1	0.0626142	0.238432	0			17	0	-0.00978873
20	1	0.037981	0.276175	0			17	0	0.0647016
20	1	0.128407	0.219936	0			16	0	0.0288183
17	0	0.472306	0.265527	0			18	1	0.172053
12	0	1	0.148697	0			16	0	0.0102228
17	0	0.136592	0.354717	0			16	0	-0.00395335
18	1	0.0706148	0.254094	0			16	0	-0.054003
25	1	0.0296337	0.518468	0			24	1	-0.0577921
12	0	0.215202	0.0919177	0			17	0	-0.0332142
12	0	1	0.0821333	0			16	0	0.0215486
18	1	1	0.0404922	0			16	0	0.0585195
17	0	0.0981641	0.0524063	0			16	0	0.00789566
17	0	0.806547	0.0847244	0			17	0	0.015797
17	0	0.110312	0	0			17	0	0.0186899
16	0	0.0988548	0.0685144	0			17	0	0.000201237
18	1	0.671392	0.359687	0			16	0	0.0823147
16	0	0.151763	0.0309473	0			16	0	-0.00739889
16	0	1	0.0551293	0			17	0	0.0269048
16	0	0.171485	0.13271	0			17	0	0.120395
24	1	0.00384585	1.18946	0			17	0	-0.034176
17	0	0.905549	0.0693545	0			17	0	0.03669
16	0	0.114441	0.085904	0			17	0	0.029948
16	0	0.0628601	0.488728	0			17	0	-0.00857901
16	0	0.110312	0	0			17	0	-0.0296381
16	0	0.456932	0.198069	0			13	0	0.0227952
17	0	0.110312	0	0			17	0	0.0694717
17	0	0.0849722	0.136967	0			16	0	0.0330817
17	0	0.110312	0	0			17	0	-0.0506914
16	0	0.127812	0	0			16	0	-0.0596829
16	0	1	0.0163198	0			17	0	0.0283524
16	0	0.0523921	0.334994	0			16	0	0.0408178
17	0	0.110312	0	0			17	0	0.0316059
17	0	0.110312	0	0			16	0	-0.020329
17	0	0.132812	0	0			17	0	0.0619456
17	0	0.110312	0	0			17	0	0.00450388
17	0	0.0465705	0.213774	0			16	0	0.0498623
17	0	0.110312	0	0			17	0	-0.0210369
17	0	0.414638	0.0875711	0			17	0	-0.0120203
13	0	0.314823	0.10502	0			17	0	0.0133644
15	0	1	0.162107	0			17	0	0.0756673
22	1	1	0.268687	0			17	0	0.107168
17	0	0.0928602	0.305391	0			16	0	0.047619
16	0	0.110312	0	0			17	0	0.0301751
17	0	0.867546	0.166887	0			16	0	-0.0116825
16	0	0.280753	0.335353	0			17	0	1.23866
17	0	0.0121096	0.373561	0			13	0	0.00477017
16	0	0.110312	0	0			15	0	-0.010997
17	0	0.0285709	0.172665	0			18	1	-0.0171099
16	0	0.0793946	0.422563	0			20	1	0.253142
17	0	0.114452	0.0322132	0			18	1	-0.0494566
17	0	0.262573	0.0809559	0			26	1	-0.146945
16	0	0.132812	0	0			22	1	0.208461
17	0	0.158144	0.0972423	0			20	1	-0.0111262
17	0	1	0.0601388	0			20	1	0.0118195
17	0	0.25226	0.182383	0			22	1	-0.0225388
18	1	1	0.377419	0			22	1	-0.0365049
17	0	0.057331	0.384549	0			19	1	0.0921699
18	1	1	0.213043	0			22	1	0.175568
17	0	0.127812	0	0			20	1	0.00532339
16	0	0.000203299	2.60937	0			20	1	0.759386
18	1	1	0.275322	0			35	1	-0.0384403
17	0	0.504061	0.32711	0			13	0	-0.0151952
16	0	0.416798	0.0689529	0			27	1	0.0200812
17	0	1	0.0835616	0			30	1	0.0309646
13	0	0.479177	0.0817862	0			16	0	0.269877
15	0	0.321223	0.137796	0			13	0	0.0375179
18	1	0.139685	0.394733	0			11	0	0.0518013
20	1	0.00335312	0.923368	0			30	1	-0.0270937
18	1	0.446863	0.323264	0			23	1	-0.0128627
26	1	0.133773	0.630328	0			19	1	-0.000488648
22	1	0.110312	0	0			16	0	-0.0352648
19	1	1	0.199644	0			15	0	0.00758057
20	1	0.110312	0	0			16	0	-0.0247254
20	1	0.268774	0.208674	0			18	1	-0.000478232
22	1	0.267647	0.302588	0			14	0	0.00968455
23	1	1	0.184174	0			21	1	0.00106983
22	1	0.420411	0.116358	0			22	1	-0.00256297
19	1	0.00410386	0.370847	0			21	1	0.968786
22	1	0.0463404	0.47417	0			20	1	0.11612
20	1	0.119734	0.465833	0			18	1	0.106254
20	1	0.285409	0.338027	0			19	1	-0.0246335
19	1	1	0.328342	0			20	1	0.0274374
35	1	0.0895814	0.079801	0			21	1	0.0787311
13	0	0.587813	0.143229	0			35	1	2.08424
27	1	0.127812	0	0			34	1	1.57211
30	1	0.0485765	0.300494	0			30	1	-0.0468357
16	0	0.919819	0.28	0			16	0	0.207261
13	0	0.110312	0	0			21	1	0.0742309
11	0	0.855876	0.0490521	0			24	1	-0.00362977
32	1	1	0.132975	0			29	1	0.0270194
30	1	0.19497	0.290113	0			11	0	-0.036792
23	1	0.0828491	0.528992	0			13	0	-0.0899262
24	1	0.48866	0.4554	0			28	1	-0.0882657
19	1	0.132812	0	0			25	1	0.0881744
16	0	0.336434	0.138164	0			12	0	0.146027
15	0	0.075425	0.650482	0			35	1	0.58393
16	0	0.164889	0.0943513	0			27	1	0.0410876
18	1	0.102636	0.0717268	0			26	1	0.0355562
14	0	0.132315	0.0368474	0			29	1	-1.88116
21	1	0.000244787	2.71724	0			27	1	0.0234649
21	1	0.999016	3.92572	1			25	1	-0.0375139
22	1	0.117813	4.44089e-16	0			27	1	0.0707511
23	1	1	0.283934	0			31	1	-0.00163437
21	1	0.92514	0.355773	0			13	0	0.0700646
20	1	0.0297783	0.433627	0			31	1	0.102078
18	1	0.0225018	0.27634	0			33	1	-1.75242
19	1	0.161817	0.135222	0			35	1	-0.521429
20	1	0.110312	0	0			27	1	-0.0424831
21	1	0.910391	1.4608	0			26	1	0.0408553
21	1	0.0622664	0.308778	0			26	1	0.0478727
35	1	0.969789	0.851722	0			31	1	0.0553877
34	1	0.594854	0.824467	0			28	1	0.0372814
30	1	0.149675	0.238801	0			28	1	-0.202395
16	0	0.657533	0.238213	0			34	1	0.127112
21	1	0.134881	0.133335	0			24	1	1.60121
34	1	1	0.286398	0			34	1	0.00345751
24	1	0.120445	0.451181	0			28	1	-0.0938118
29	1	0.0871352	0.296118	0			27	1	0.470701
11	0	0.87233	0.170953	0			32	1	-0.0520939
13	0	0.234576	0.27084	0			31	1	-0.0487679
28	1	0.52456	0.429644	0			30	1	0.0970761
28	1	0.995188	0.151117	0			34	1	0.355854
25	1	0.805158	0.211791	0			23	1	0.320598
12	0	1	0.0797479	0			19	1	-0.00175925
15	0	1	0.287567	0			14	0	0.029541
35	1	0.329626	0.351304	0			14	0	0.00494243
27	1	0.108157	0.350057	0			14	0	-0.0691086
26	1	0.370958	0.415578	0			14	0	-0.0473712
27	1	1	0.322554	0			13	0	0.156578
29	1	1	0.147949	0			12	0	-0.00428499
27	1	0.110312	0	0			12	0	0.0457155
25	1	1	0.37741	0			11	0	0.0957538
25	1	0.734221	0.181716	0			12	0	0.0613001
27	1	0.2203	0.0861993	0			12	0	-0.0371863
31	1	0.110312	0	0			12	0	-0.0460549
13	0	0.116562	0	0			12	0	0.0642977
31	1	1	0.122357	0			11	0	-0.00646205
33	1	1	0.11472	0			12	0	0.0856337
32	1	1	0.23322	0			12	0	0.035277
31	1	0.25457	0.557142	0			11	0	-0.0235422
35	1	1	0.146208	0			21	1	-0.00854695
27	1	0.669046	0.156702	0			20	1	-0.00507525
26	1	0.951511	0.102602	0			18	1	-0.0248686
26	1	0.549463	0.410909	0			25	1	0.265176
31	1	1	0.082051	0			11	0	0.0146016
25	1	0.789138	0.406132	0			28	1	0.478093
32	1	0.715431	0.646364	0			28	1	-0.0519913
28	1	0.157605	0.127233	0			24	1	-0.0149958
28	1	1	0.148172	0			25	1	-0.100854
34	1	0.983681	0.368184	0			28	1	-0.0462596
24	1	0.961775	0.276776	0			33	1	-0.0356828
34	1	0.110312	0	0			27	1	-0.0328741
28	1	0.8691	0.191036	0			29	1	0.0319026
27	1	0.015917	0.307051	0			25	1	0.0359629
32	1	0.110312	0	0			23	1	-0.104297
31	1	1	0.384044	0			17	0	0.00639975
31	1	1	0.177406	0			26	1	-0.0307009
30	1	0.850813	0.259661	0			34	1	-0.348771
34	1	0.853144	0.180536	0			24	1	1.34184
23	1	0.892022	0.63624	0			26	1	-0.0321089
19	1	0.739148	0.166597	0			32	1	-0.00209258
24	1	1	0.278372	0			21	1	-0.00318684
14	0	0.0722508	0.175991	0			25	1	1.12642
14	0	0.881959	0.149382	0			24	1	-0.0111413
14	0	0.999999	0.28257	0			20	1	-0.0217837
14	0	0.94212	0.256523	0			26	1	-0.0315341
14	0	1	0.118798	0			24	1	0.256815
13	0	0.0251247	0.189908	0			29	1	-0.606576
12	0	0.24279	0.0903407	0			18	1	0.0795761
12	0	0.188378	0.231913	0			17	0	-0.0211224
11	0	0.110312	0	0			30	1	-0.0413672
12	0	0.132812	0	0			27	1	0.386678
12	0	0.89947	0.156094	0			31	1	-0.01953
12	0	0.195415	0.206567	0			32	1	0.0817587
12	0	1	0.0168827	0			28	1	0.0412694
11	0	0.629327	0.10513	0			26	1	-0.00886327
12	0	0.110312	0	0			24	1	0.240723
12	0	0.110312	0	0			34	1	0.279355
11	0	0.132812	0	0			34	1	0.0439078
26	1	1	0.17106	0			25	1	-0.0358659
21	1	0.69834	0.114421	0			11	0	-0.000249837
20	1	0.127812	0	0			11	0	-0.0199638
18	1	0.127812	0	0			12	0	0.118864
25	1	0.782381	0.188902	0			11	0	0.10295
11	0	0.366031	0.148539	0			13	0	0.0031234
28	1	0.92868	0.325494	0			12	0	0.0377461
28	1	0.73659	0.176895	0			13	0	0.0440627
24	1	1	0.340091	0			12	0	-0.0117516
24	1	0.626706	0.172649	0			11	0	-0.0124695
25	1	0.713441	0.477336	0			13	0	0.181298
28	1	0.0165705	0.58476	0			13	0	0.0126718
33	1	0.227484	0.264134	0			12	0	-0.036519
27	1	1	0.0272302	0			13	0	0.0304252
29	1	0.110312	0	0			11	0	0.111207
25	1	0.127812	0	0			11	0	-0.0360087
23	1	1	0.324154	0			13	0	-0.0221199
23	1	0.509868	0.280687	0			11	0	0.0567771
17	0	0.236793	0.29164	0			12	0	0.0848449
26	1	0.43613	0.117066	0			13	0	-0.0189639
34	1	0.96576	0.266224	0			12	0	-0.0571992
33	1	0.999789	4.27584	1			13	0	0.0409096
24	1	0.952184	0.331753	0			11	0	-0.00661597
26	1	0.822803	0.250825	0			13	0	0.0200408
32	1	0.688439	0.245389	0			11	0	0.0787662
21	1	1	0.0474186	0			12	0	0.0785837
25	1	0.976494	0.219682	0			12	0	0.0582056
24	1	0.999998	0.0458507	0			11	0	0.00562342
20	1	0.16977	0.0274007	0			34	1	-0.152943
26	1	0.808038	0.0131685	0			11	0	-0.0631197
24	1	0.110312	0	0			13	0	0.0500294
29	1	0.978276	0.393119	0			24	1	-0.0357225
18	1	1	0.347758	0			15	0	-0.0097787
18	1	0.0309539	0.291277	0			14	0	0.0756552
24	1	0.000117716	4.53931	1			14	0	0.0394904
17	0	1	0.032452	0			14	0	-0.0508899
30	1	0.69322	0.191971	0			14	0	-0.0203829
24	1	1	0.190782	0			15	0	-0.0688813
27	1	0.355319	0.478907	0			15	0	-0.00658275
31	1	0.110312	0	0			14	0	0.0520438
34	1	1	0.386512	0			26	1	0.068174
32	1	0.0816571	0.0397857	0			15	0	-0.0204107
28	1	0.118996	0.268488	0			14	0	0.0991831
26	1	0.469664	0.0386018	0			15	0	-0.00494155
24	1	6.01735e-05	4.77275	1			20	1	-0.0800631
34	1	0.703142	0.430283	0			15	0	-0.00109048
34	1	0.110312	0	0
25	1	0.0897815	0.327653	0
11	0	0.423653	0.0110654	0
11	0	1	0.0858733	0
12	0	0.0976773	0.195517	0
11	0	1	0.0718305	0
13	0	0.722577	0.0894315	0
12	0	0.0786319	0.0964493	0
13	0	0.110312	0	0
12	0	0.0909609	0.0769695	0
11	0	0.540948	0.0953239	0
13	0	0.00040403	3.42936	0
13	0	1	0.0342921	0
12	0	0.0637821	0.306992	0
13	0	0.0680518	0.155705	0
11	0	0.000110227	2.43625	0
11	0	0.127812	0	0
13	0	0.674938	0.0522771	0
11	0	0.183168	0.0422628	0
12	0	0.110312	0	0
13	0	0.317691	0.0635864	0
12	0	0.162362	0.176031	0
13	0	0.110312	0	0
11	0	0.519118	0.104844	0
13	0	0.110312	0	0
11	0	0.998477	0.258525	0
12	0	0.110312	0	0
12	0	0.127812	0	0
11	0	0.000354744	2.573	0
34	1	0.082682	0.465431	0
11	0	0.815114	0.0679532	0
13	0	0.110312	0	0
24	1	0.248561	0.288554	0
15	0	0.167752	0.188697	0
14	0	0.110312	0	0
14	0	0.0414753	0.309698	0
14	0	0.885891	0.125536	0
14	0	0.761571	0.281922	0
15	0	0.0445675	0.057937	0
15	0	0.125346	0.248382	0
14	0	1	0.0743723	0
26	1	0.110312	0	0
15	0	0.687938	0.0539255	0
14	0	9.43985e-05	3.41004	0
15	0	0.772955	0.0889902	0
20	1	0.00282532	1.2459	0
15	0	0.614701	0.0489695	0

## Sheet: FigC
Legend: Local and global reward learning correlated across participants
A	Correlation between CxRt and GRS for all subjects
B	Correlation between CxRt and GRS with 3 subjects with outlier learning rates removed
Age	Index of 3 extreme subjects	CxR1	GRS
20	1	0.126336	-0.0145596
20	1	0.113325	0.0122519
20	1	-0.0187889	-0.0596766
21	1	-0.0214761	-0.0575288
19	1	-0.0395999	-0.0372123
22	1	0.0609957	0.0785247
20	1	0.0541896	-0.00258882
21	1	-0.0455797	-0.0494521
18	1	0.139726	0.0125106
21	1	0.0182659	-0.0651138
20	1	0.153799	-0.12566
20	1	0.09753	-0.0483012
21	1	0.127254	-0.120631
20	1	0.0116392	-0.0476214
19	1	0.0415275	-0.0246911
23	1	0.0275874	-0.0310402
20	1	0.00229259	-0.0290834
19	1	0.0848523	-0.0767598
27	1	0.10075	-0.0521915
19	1	0.196446	-0.0628278
18	1	-0.0019754	-0.0353849
33	1	0.0119678	-0.0303439
13	1	0.000225614	-0.0260035
19	1	0.204968	0.064585
18	1	0.0432549	-0.00417502
20	1	0.136763	0.130563
19	1	0.0385997	-0.148934
18	1	0.086642	-0.0755794
19	1	0.0403231	-0.0746829
19	1	0.0751314	-0.0598872
29	1	0.0575089	0.00244755
27	1	0.14194	-0.0934372
21	1	0.0479616	-0.0117367
24	1	0.00910926	0.00730132
19	1	0.156136	-0.266878
26	1	0.0417419	-0.00787867
18	1	-0.0494994	-0.160778
20	1	-0.00704928	0.00271063
21	1	0.079796	-0.15695
20	1	0.162431	-0.00228342
19	1	0.217365	-0.236657
21	1	0.153987	-0.0957671
19	1	-0.00810478	0.0373761
18	1	0.0471079	0.00486394
18	1	0.0804038	-0.0963091
20	1	0.0587437	-0.0508095
20	1	0.161355	-0.0143371
19	1	0.176484	-0.0208295
20	1	0.0253824	0.00674245
20	1	0.0899222	-0.0965158
21	1	0.185598	0.102616
21	1	0.182292	-0.104963
18	1	0.0561853	0.0201677
19	1	0.0500427	-0.0167098
16	1	0.0351332	0.0140236
21	1	0.118368	-0.119625
26	1	0.181919	0.160889
13	1	0.00301016	0.0178977
19	1	0.0534245	-0.0180963
19	1	-0.0148445	-0.0248793
29	1	0.0569106	0.0325179
24	1	0.119265	-0.0326147
26	1	-0.0322675	0.0429432
26	1	0.170067	-0.0245444
23	1	0.117459	-0.206091
20	1	0.0518008	-0.0154585
22	1	0.155163	-0.0512077
30	1	-0.00969068	-0.00797422
16	1	0.0645934	-0.0982177
15	1	-0.00633415	-0.0463064
13	1	0.0245618	-0.0203136
15	1	0.104089	-0.0259683
13	1	0.156413	-0.13637
17	1	0.0373007	-0.000298576
17	1	0.0328605	-0.0368567
16	1	-0.0320224	0.0821
17	1	0.270649	-0.244008
17	1	0.0283283	-0.015664
17	1	-0.0110337	0.0383195
16	1	-0.00738572	-0.0085498
17	1	0.0374936	0.00138048
16	1	-0.0567813	0.00796637
17	1	-0.0168016	-0.0988594
17	1	0.0585112	0.0555592
16	1	0.0173711	-0.00385763
17	1	0.0434183	-0.0703566
17	1	0.0356528	0.0035883
16	1	-0.0269074	-0.0194352
17	1	0.0327613	0.0679452
17	1	-0.00540626	-0.0179128
17	1	0.100008	-0.0393137
19	1	-0.0216073	-0.0540478
18	1	0.143553	-0.0119154
16	1	0.119172	-0.0952426
18	1	0.0504742	-0.0252371
16	1	0.0982503	-0.0261334
16	1	0.0277188	-0.201562
24	1	-0.0274628	-0.023144
21	1	-0.00978356	-0.0196558
18	1	0.0608359	-0.0202417
16	1	-0.016567	-0.0369498
21	1	0.0889945	0.0351097
20	1	-0.020044	-0.0713457
20	1	-0.00108567	-0.0548008
17	1	0.0928566	-0.098697
12	1	0.181306	0.0914535
18	1	0.0504548	0.00263848
25	1	0.11318	0.0516638
12	1	-0.0176536	-0.0454395
12	1	0.0717582	-0.134852
18	1	0.0935686	0.0891503
17	1	0.0394664	0.0386006
17	1	0.0763073	-0.113248
17	1	0.0162549	0.103741
16	1	0.0368135	-0.0805227
18	1	0.152164	-0.0706826
16	1	-0.0219316	0.0136087
16	1	0.0453186	-0.103076
16	1	0.0290768	-0.0461295
24	1	-0.0437945	-0.0985284
17	1	0.0858913	0.0436868
16	1	0.0034742	0.00366014
16	1	0.0107893	-0.053881
16	1	-0.0336976	0.0516933
16	1	0.0343972	-0.0225427
17	1	-0.0334592	0.040998
17	1	-0.00700356	0.0203747
17	1	0.0178812	-0.0572798
16	1	0.00837046	-0.0188424
16	1	0.0220811	-0.0145358
16	1	0.0291697	-0.102875
17	1	-0.0340129	-0.0508869
17	1	0.043765	-0.0869231
17	1	-0.0246307	0.0403366
17	1	-0.0172102	-0.0226596
17	1	-0.0315413	-0.0264978
17	1	0.0386717	0.0371613
13	1	0.017909	-0.0209159
15	1	0.116088	-0.0110761
22	1	0.226593	0.0303381
17	1	0.0345815	0.126826
16	1	-0.0369504	-0.0438319
17	1	0.119399	-0.012639
16	1	0.133492	-0.0244969
17	1	0.0654119	0.0254473
16	1	0.00909957	-0.0222775
16	1	0.13718	-0.0138504
17	1	-0.0232086	0.00961028
17	1	-0.00150038	-0.0157239
16	1	0.00592564	0.0958962
17	1	-0.00066123	0.0198435
17	1	0.0125653	-0.0480751
17	1	0.139571	-0.00486387
17	1	0.0460433	0.0472574
18	1	0.145809	0.0820097
17	1	0.00609604	-0.0163456
16	1	-0.0246658	0.0176384
18	1	0.170866	-0.0864761
17	1	0.110843	0.0343062
16	1	0.0328344	0.0777053
17	1	0.0590824	-0.0367918
13	1	0.0453165	-0.0282734
15	1	0.0474688	-0.0025057
18	1	-0.0438035	0.0131051
20	1	-0.0816915	-0.0568932
26	1	0.0722895	0.0561021
22	1	0.0471537	-0.00564276
19	1	0.242125	-0.0491406
20	1	0.00920211	-0.000739312
20	1	0.108264	-0.0938605
22	1	0.0324667	-0.029971
23	1	0.105205	0.0297918
22	1	0.06713	-0.0065955
19	1	-0.0308212	-0.0131499
22	1	0.0243934	-0.140088
20	1	0.038731	-0.10629
20	1	0.152208	0.0464145
35	1	0.0269202	-0.0273513
13	1	0.0805069	-0.0182125
27	1	0.0145598	-0.0321541
30	1	0.0173604	0.00908788
16	1	0.171298	-0.0506372
13	1	0.00868282	-0.0294492
11	1	0.0334382	-0.016795
32	1	0.0782889	-0.0813783
30	1	0.055684	0.0205864
23	1	0.0498635	-0.0325678
24	1	0.0882452	-0.0927557
19	1	0.0474932	0.00556302
16	1	0.0120149	-0.0683503
15	1	0.044523	0.0923883
16	1	0.03469	0.0315714
18	1	-0.0040683	-0.0410969
14	1	-0.0210356	-0.0440857
21	1	0.0175021	9.41709e-05
22	1	-0.000686965	-0.00894044
21	1	0.139262	-0.0987452
20	1	0.0819917	-0.00306648
18	1	-0.0266801	0.0226983
19	1	0.00816122	0.0219869
20	1	-0.0371802	-0.0184745
21	0	1.05166	0.119145
21	1	0.0569471	0.0346311
30	1	0.0274763	-0.14377
16	1	0.0955293	0.0142403
21	1	0.00853735	-0.00936214
34	1	0.15485	-0.0515886
24	1	0.186272	-0.0158542
29	1	0.0733228	-0.0317957
11	1	0.105895	0.0141336
13	1	0.0678783	-0.0581198
28	1	0.191442	0.00449329
28	1	0.108335	0.00188608
25	1	0.101147	-0.0640213
12	1	0.0771586	0.0887937
35	1	0.0759403	-0.0606444
27	1	0.109623	-0.0989781
26	1	0.174679	-0.0341353
29	1	0.183729	-0.0896695
27	1	-0.0312376	0.077212
25	1	0.212095	0.0452602
25	1	0.0978882	-0.120733
27	1	0.0261557	-0.0135834
31	1	-0.0502547	-0.021873
13	1	-0.0147751	-0.0131953
31	1	0.110077	-0.0455405
33	1	0.100881	-0.0104154
32	1	0.195408	-0.146069
35	1	0.100034	-0.121346
27	1	0.0574448	0.0402139
26	1	0.0884834	-0.0466986
31	1	0.0861868	-0.0466744
32	0	1.05015	-0.207706
28	1	-0.00285714	-0.0232668
28	1	0.0968595	-0.00927539
34	1	0.133703	-0.130554
24	1	0.302866	-0.174193
34	1	0.0360284	-0.00393609
28	1	0.0798201	-0.057811
27	1	-0.0233475	-0.0937999
32	1	0.00579862	0.00271937
31	1	0.144038	-0.109997
30	1	0.104591	-0.048963
34	1	0.167876	-0.0873792
23	0	1.05324	-0.125599
19	1	0.0729127	-0.0133612
24	1	0.25016	-0.0975956
14	1	0.0571331	-0.0118029
14	1	0.0722698	0.0331333
14	1	0.225599	0.0239429
14	1	0.217177	-0.0736126
14	1	0.0853872	-0.0270346
13	1	0.0204081	-0.00454675
12	1	-0.00898218	-0.0677
12	1	0.0373684	0.0187339
11	1	-0.0236458	-0.000884757
12	1	0.0327796	0.00191484
12	1	0.0879863	0.00332718
12	1	0.0103492	-0.0437378
12	1	0.0152683	-0.0264451
11	1	0.0563916	-0.0158363
12	1	-0.0154924	0.0313997
12	1	-0.0315828	-0.0386349
11	1	0.0398227	0.0166451
26	1	0.0950356	-0.0386639
21	1	0.0876912	0.0250146
20	1	0.0436217	-0.055397
18	1	-0.0166198	-0.0507512
25	1	0.11135	-0.0138994
11	1	0.00188103	-0.0273311
28	1	0.27513	-0.104099
28	1	0.0889601	0.0246719
24	1	0.0771355	-0.0198729
25	1	0.163122	-0.135308
28	1	0.0496842	-0.0388049
33	1	0.0307719	0.000692758
27	1	0.0129855	-0.127125
29	1	-0.0374278	-0.0121544
25	1	-0.0021683	0.0548331
23	1	0.223213	0.0427801
23	1	0.142266	-0.117514
17	1	0.100489	0.0675771
26	1	0.0137629	-0.0495581
34	1	0.223912	-0.0761397
24	1	0.324371	-0.0125452
26	1	0.211798	-0.158352
32	1	0.0751198	0.0139867
21	1	0.0472754	-0.000866077
25	1	0.134241	-0.0590646
24	1	0.0176387	-0.021757
20	1	0.00398485	-0.0156793
26	1	-0.0253574	0.00137485
24	1	-0.0154982	0.00847655
18	1	0.00267461	-0.0145872
24	1	0.105355	-0.13869
17	1	0.0198715	-0.103256
30	1	0.0931701	-0.00367142
24	1	0.0994263	-0.00594223
27	1	0.191266	0.239727
31	1	-0.00758073	-0.0447634
34	1	0.277623	0.174472
32	1	0.00410794	-0.00694512
28	1	0.0551264	-0.117407
26	1	0.00532348	0.00494779
24	1	-0.00644713	-0.0295592
34	1	0.230743	-0.114529
34	1	0.0163956	-0.010675
25	1	0.0369628	0.0379096
11	1	-0.0356282	-0.0193557
11	1	0.0790863	-0.0248283
12	1	0.0700869	0.048333
11	1	0.0146847	0.0507544
13	1	0.0617135	-0.052588
12	1	0.046444	0.0565387
13	1	0.0220538	-0.00588852
12	1	-0.00765149	0.0245493
11	1	0.0498858	0.0217429
13	1	0.0377595	-0.118806
13	1	0.0411143	0.00731787
12	1	0.0272874	0.0535157
13	1	0.0236481	-0.094136
11	1	-0.0123037	0.0691388
11	1	0.0105014	-0.0455007
13	1	0.0232861	-0.0221522
11	1	0.0480747	-0.0153737
12	1	-0.00639603	0.0167429
13	1	-0.0229049	-0.0162532
12	1	0.0389951	-0.0122413
13	1	0.0047842	-0.0174515
11	1	0.0595235	-0.0517001
13	1	-0.0407473	-0.0949348
11	1	0.164199	0.0805686
12	1	-0.0119853	0.0161019
12	1	0.0162313	-0.0260452
11	1	0.027398	-0.0741603
34	1	0.0476849	0.0119764
11	1	0.0194581	0.0117782
13	1	-0.00186867	0.0602177
24	1	0.0620746	-0.00582307
15	1	-0.0179777	-0.0692468
14	1	0.00441056	-0.0308887
14	1	0.0653367	0.0507521
14	1	0.125721	0.126807
14	1	0.153314	-0.0600876
15	1	0.00777979	0.0719416
15	1	0.0581529	-0.0710426
14	1	0.0537062	-0.0842623
26	1	-0.0434885	0.0097692
15	1	0.056593	-0.0266767
14	1	-0.0107357	0.0142783
15	1	0.0437103	0.0363989
20	1	0.024014	-0.00585931
15	1	0.0260505	-0.0630747

## Sheet: FigD
Legend: The The effect of GRS on choice is stable across a broad window of reward history length and does not depend on arbitrary statistical choices
A	GRS choice history length 2
B	GRS choice history length 4
C	GRS choice history length 5
D	Correlation between mean GRS choice history across the 2 different choice history lengths (2,4,5)
Age	Age Group	GRS choice history length 2	GRS choice history length 4	GRS choice history length 5	mean GRS
20	1	0.0526167	-0.0145596	-0.00704308	0.010338
20	1	-0.0371589	0.0122519	0.119739	0.0316108
20	1	0.0136664	-0.0596766	-0.0738203	-0.0399435
21	1	-0.0152113	-0.0575288	-0.0437322	-0.0388241
19	1	-0.0213932	-0.0372123	-0.0232653	-0.0272903
22	1	-0.00280281	0.0785247	0.0474076	0.0410432
20	1	0.00900338	-0.00258882	0.009948	0.00545419
21	1	0.00294468	-0.0494521	-0.0455521	-0.0306865
18	1	-0.02872	0.0125106	0.0491967	0.0109958
21	1	-0.00344197	-0.0651138	-0.0361993	-0.0349184
20	1	-0.0739426	-0.12566	-0.207736	-0.13578
20	1	-0.0429666	-0.0483012	-0.064032	-0.0517666
21	1	-0.0705708	-0.120631	-0.335429	-0.175544
20	1	-0.0284645	-0.0476214	-0.0602163	-0.0454341
19	1	0.00583278	-0.0246911	0.00785356	-0.00366826
23	1	-0.0227348	-0.0310402	-0.019403	-0.0243926
20	1	-0.011568	-0.0290834	-0.100871	-0.047174
19	1	0.0377797	-0.0767598	-0.154317	-0.0644323
18	1	-0.027236	-0.0353849	-0.0312085	-0.0312765
33	1	0.00817612	-0.0303439	-0.0129706	-0.0117128
13	0	-0.0183777	-0.0260035	-0.077157	-0.0405127
19	1	0.806183	0.064585	0.341932	0.404233
18	1	-0.0266833	-0.00417502	-0.074833	-0.0352304
19	1	-0.0490056	-0.148934	0.219417	0.00715921
18	1	0.021008	-0.0755794	-0.131625	-0.0620656
19	1	-0.0407495	-0.0746829	-0.0601073	-0.0585132
19	1	-0.0232743	-0.0598872	-0.0600022	-0.0477212
29	1	0.0287735	0.00244755	0.0206789	0.0173
27	1	0.00859681	-0.0934372	-0.120643	-0.0684943
21	1	-0.0565749	-0.0117367	-0.00336024	-0.0238906
24	1	-0.00641128	0.00730132	-0.002937	-0.000682319
26	1	0.00593713	-0.00787867	0.00534413	0.0011342
18	1	-0.028599	-0.160778	-0.168872	-0.119416
20	1	0.00918023	0.00271063	-0.10316	-0.030423
21	1	-0.0699197	-0.15695	-0.118525	-0.115131
20	1	-0.00807224	-0.00228342	0.102896	0.0308467
21	1	-0.0905532	-0.0957671	-0.170749	-0.119023
19	1	0.00331462	0.0373761	0.0317617	0.0241508
18	1	-0.00824612	0.00486394	-0.00124594	-0.00154271
18	1	-0.0103197	-0.0963091	-0.14857	-0.0850663
20	1	-0.00329776	-0.0508095	-0.0828861	-0.0456644
20	1	0.0130549	-0.0143371	0.0146561	0.00445798
19	1	-0.00681143	-0.0208295	-0.0855216	-0.0377208
20	1	0.0120232	0.00674245	0.00314757	0.00730441
20	1	-0.00666982	-0.0965158	-0.0755381	-0.0595746
21	1	-0.00112692	0.102616	0.070013	0.0571674
18	1	-0.0357672	0.0201677	-0.0324583	-0.0160193
19	1	-0.0174861	-0.0167098	-0.00977813	-0.014658
16	0	0.0184455	0.0140236	0.032267	0.0215787
21	1	-0.0616619	-0.119625	-0.14995	-0.110412
26	1	0.00780202	0.160889	0.14895	0.10588
13	0	-0.0164478	0.0178977	0.0400346	0.0138282
19	1	-0.0308763	-0.0180963	-0.0221195	-0.0236974
19	1	-0.0102263	-0.0248793	0.0277898	-0.0024386
29	1	0.0269405	0.0325179	0.00682195	0.0220935
24	1	0.056113	-0.0326147	-0.0396872	-0.00539629
26	1	-0.00378783	0.0429432	0.00703739	0.0153976
26	1	-0.0240527	-0.0245444	-0.026699	-0.0250987
23	1	-0.0545181	-0.206091	-0.238101	-0.166237
20	1	0.00198584	-0.0154585	-0.0299208	-0.0144645
22	1	-0.805064	-0.0512077	-0.088547	-0.31494
30	1	-0.0161891	-0.00797422	-0.00188619	-0.00868316
16	0	-0.018542	-0.0982177	-0.060074	-0.0589446
15	0	0.0228074	-0.0463064	-0.0993806	-0.0409599
13	0	0.00192368	-0.0203136	-0.00126284	-0.00655093
15	0	-0.0217274	-0.0259683	-0.0240416	-0.0239124
13	0	-0.0992708	-0.13637	-0.180547	-0.138729
17	0	-0.0253101	-0.000298576	-0.00885035	-0.0114863
17	0	-0.0112301	-0.0368567	-0.129866	-0.0593175
16	0	-0.0250096	0.0821	0.0578683	0.0383196
17	0	-0.019362	-0.244008	-0.158383	-0.140584
17	0	-0.0183144	-0.015664	0.0293969	-0.00152718
17	0	-0.0233143	0.0383195	0.0484974	0.0211675
16	0	0.0169773	-0.0085498	-0.000980087	0.00248245
17	0	-0.00128958	0.00138048	2.00499e-05	3.69841e-05
16	0	-0.0233614	0.00796637	0.0309729	0.00519265
17	0	-0.0210745	-0.0988594	-0.093343	-0.0710923
17	0	0.0267787	0.0555592	0.0930647	0.0584675
16	0	0.013584	-0.00385763	-0.0777545	-0.022676
17	0	-0.0252731	-0.0703566	-0.0943177	-0.0633158
17	0	0.0177724	0.0035883	0.00766894	0.00967654
16	0	-0.0161719	-0.0194352	-0.0445632	-0.0267234
17	0	-0.00409718	0.0679452	0.0477541	0.0372007
17	0	-0.0162106	-0.0179128	-0.00755995	-0.0138944
17	0	-0.0397066	-0.0393137	-0.0557212	-0.0449138
19	1	-0.0259478	-0.0540478	-0.0560178	-0.0453378
18	1	-0.0254313	-0.0119154	-0.0705342	-0.0359603
16	0	-0.0314994	-0.0952426	-0.122818	-0.0831866
18	1	-0.0269123	-0.0252371	0.00756848	-0.0148603
16	0	-0.0534838	-0.0261334	-0.0958621	-0.0584931
16	0	-0.0530991	-0.201562	-0.46893	-0.241197
24	1	-0.0538551	-0.023144	-0.0186128	-0.0318706
21	1	0.0014471	-0.0196558	0.0329959	0.00492906
18	1	-0.0209825	-0.0202417	-0.0224143	-0.0212128
16	0	-0.00253177	-0.0369498	-0.0219635	-0.0204817
21	1	-0.0396347	0.0351097	0.0332835	0.00958616
20	1	-0.012664	-0.0713457	-0.114546	-0.0661854
20	1	-0.0288993	-0.0548008	-0.0539812	-0.0458938
17	0	-0.0829378	-0.098697	-0.142616	-0.108083
12	0	0.0416609	0.0914535	0.0689922	0.0673689
18	1	-0.0459894	0.00263848	-0.0345426	-0.0259645
25	1	-0.00855655	0.0516638	0.122586	0.0552311
12	0	-0.0158208	-0.0454395	-0.0816603	-0.0476402
12	0	-0.0138423	-0.134852	-0.123707	-0.0908004
18	1	0.0296553	0.0891503	0.12583	0.0815453
17	0	-0.000835851	0.0386006	0.0540759	0.0306135
17	0	-0.0605408	-0.113248	-0.105516	-0.0931016
17	0	0.0265611	0.103741	0.0675136	0.0659386
16	0	-0.00550443	-0.0805227	-0.117096	-0.0677077
18	1	0.0571393	-0.0706826	-0.0749397	-0.0294943
16	0	0.00635211	0.0136087	-0.015743	0.00140594
16	0	-0.0473274	-0.103076	-0.139194	-0.0965327
16	0	-0.0234608	-0.0461295	-0.0457079	-0.0384327
24	1	-0.0659449	-0.0985284	-0.10144	-0.0886376
17	0	0.0195848	0.0436868	0.0275586	0.0302767
16	0	-0.00444958	0.00366014	-0.0512934	-0.0173609
16	0	-0.0185851	-0.053881	-0.077898	-0.0501213
16	0	-0.00537635	0.0516933	0.0867964	0.0443711
16	0	0.0181077	-0.0225427	-0.0113785	-0.00527115
17	0	0.00482338	0.040998	0.0387345	0.0281853
17	0	-0.0137686	0.0203747	0.0111844	0.00593018
17	0	0.0175418	-0.0572798	-0.0298184	-0.0231855
16	0	0.0265574	-0.0188424	0.0471607	0.0182919
16	0	-0.00190968	-0.0145358	-0.101611	-0.039352
16	0	-0.0284919	-0.102875	-0.0642392	-0.065202
17	0	-0.0353372	-0.0508869	-0.0498437	-0.0453559
17	0	-0.0499216	-0.0869231	-0.0985026	-0.0784491
17	0	0.00814	0.0403366	0.0502234	0.0329
17	0	0.00558142	-0.0226596	-0.0303394	-0.0158059
17	0	-0.00100341	-0.0264978	-0.0423387	-0.02328
17	0	0.0270996	0.0371613	0.01453	0.0262637
13	0	-0.00343402	-0.0209159	-0.0823052	-0.0355517
15	0	-0.0191928	-0.0110761	-0.0407172	-0.0236621
22	1	-0.755678	0.0303381	0.0325099	-0.230943
17	0	0.00927755	0.126826	0.0899373	0.0753469
16	0	-0.0108192	-0.0438319	0.00405542	-0.0168652
17	0	-0.0100696	-0.012639	0.0134604	-0.00308272
16	0	0.012363	-0.0244969	-0.0523151	-0.021483
17	0	0.0467762	0.0254473	0.028925	0.0337162
16	0	-0.0222068	-0.0222775	-0.0292754	-0.0245865
16	0	-0.00827143	-0.0138504	-0.0668491	-0.0296569
17	0	0.0407505	0.00961028	0.0423584	0.0309064
17	0	-0.0103975	-0.0157239	0.0242126	-0.000636274
16	0	0.0106853	0.0958962	0.0995429	0.0687081
17	0	-0.002637	0.0198435	0.040492	0.0192328
17	0	-0.0237547	-0.0480751	-0.00663063	-0.0261535
17	0	0.0117149	-0.00486387	-0.0769848	-0.0233779
17	0	0.0581973	0.0472574	-0.0481349	0.0191066
18	1	0.0222257	0.0820097	0.0571961	0.0538105
17	0	-0.0130369	-0.0163456	0.0228015	-0.00219367
16	0	0.00391697	0.0176384	0.0363267	0.019294
17	0	-0.0540925	0.0343062	-0.0446271	-0.0214711
16	0	-0.000457074	0.0777053	0.1075	0.0615827
17	0	0.00284866	-0.0367918	-0.0445861	-0.0261764
13	0	0.0132627	-0.0282734	-0.0059945	-0.00700175
15	0	-0.021358	-0.0025057	-0.00224338	-0.00870236
18	1	-0.00539118	0.0131051	-0.02734	-0.00654202
20	1	0.0320061	-0.0568932	0.0143017	-0.00352847
22	1	0.0026057	-0.00564276	-0.0123347	-0.00512392
19	1	-0.0445015	-0.0491406	-0.135298	-0.0763135
20	1	0.0211291	-0.000739312	-0.0270084	-0.00220623
20	1	-0.0704102	-0.0938605	-0.118984	-0.0944182
22	1	-0.01166	-0.029971	-0.0937568	-0.0451292
23	1	-0.0201161	0.0297918	0.0942805	0.0346521
22	1	-0.0109298	-0.0065955	0.0417644	0.00807969
19	1	-0.0237849	-0.0131499	-0.0295014	-0.0221454
22	1	-0.00845011	-0.140088	-0.143879	-0.0974726
20	1	-0.0359977	-0.10629	-0.0812585	-0.0745153
20	1	0.148392	0.0464145	-0.0150761	0.05991
35	1	0.00516956	-0.0273513	-0.0682569	-0.0301462
13	0	-0.00207204	-0.0182125	0.00393629	-0.00544941
27	1	-0.0577187	-0.0321541	-0.0882221	-0.059365
30	1	0.0102659	0.00908788	0.0189867	0.0127802
13	0	-0.04224	-0.0294492	-0.0330344	-0.0349079
11	0	0.00648131	-0.016795	-0.0917452	-0.0340196
32	1	-0.0210678	-0.0813783	-0.086473	-0.062973
30	1	-0.00225029	0.0205864	0.0390349	0.0191237
23	1	-0.0374039	-0.0325678	0.00260906	-0.0224542
19	1	-0.0216006	0.00556302	-0.0510136	-0.0223504
16	0	-0.0353083	-0.0683503	-0.109405	-0.0710212
15	0	0.00463126	0.0923883	0.136697	0.0779055
16	0	-0.0374859	0.0315714	-0.0146039	-0.00683946
18	1	0.0115728	-0.0410969	-0.0202419	-0.0165887
14	0	-0.00631862	-0.0440857	-0.0563038	-0.0355694
21	1	-0.0180181	9.41709e-05	-0.0478441	-0.0219227
22	1	-0.0322094	-0.00894044	-0.0121389	-0.0177629
20	1	0.0160389	-0.00306648	-0.0285247	-0.0051841
18	1	0.0184106	0.0226983	0.0366684	0.0259258
19	1	-0.00693086	0.0219869	0.0438615	0.0196392
20	1	-0.0140066	-0.0184745	0.0171649	-0.00510537
21	1	0	0.119145	0.153001	0.0907152
21	1	-0.0472883	0.0346311	0.0348297	0.00739083
30	1	-0.0254164	-0.14377	-0.124127	-0.0977714
16	0	0.0572444	0.0142403	-0.0655882	0.00196552
21	1	0.0284639	-0.00936214	-0.00920068	0.00330037
34	1	-0.855112	-0.0515886	-0.165922	-0.357541
24	1	-0.00515689	-0.0158542	0.0384407	0.00580988
29	1	-0.0610288	-0.0317957	-0.0277378	-0.0401875
11	0	0.00463293	0.0141336	0.0958389	0.0382018
13	0	0.00937958	-0.0581198	-0.0280838	-0.025608
28	1	0.0347528	0.00188608	0.088917	0.041852
25	1	-0.055232	-0.0640213	-0.0351626	-0.051472
12	0	0.000744712	0.0887937	0.0468789	0.0454724
35	1	-0.00454715	-0.0606444	-0.0701981	-0.0451299
27	1	-0.0278054	-0.0989781	-0.125197	-0.0839934
26	1	0.0667764	-0.0341353	-0.175486	-0.0476151
29	1	-0.0543029	-0.0896695	-0.0671925	-0.0703883
27	1	0.0247088	0.077212	0.0601121	0.054011
25	1	-0.775893	0.0452602	0.0621545	-0.222826
25	1	0.00270949	-0.120733	-0.068585	-0.0622027
27	1	-0.00283994	-0.0135834	-0.0199605	-0.0121279
31	1	-0.0178857	-0.021873	-0.0731472	-0.0376353
13	0	-0.0174104	-0.0131953	-0.000420813	-0.0103422
31	1	-0.0086046	-0.0455405	-0.0583813	-0.0375088
33	1	-0.0490521	-0.0104154	-0.0246567	-0.0280414
32	1	-0.0481608	-0.146069	-0.0320555	-0.0754285
35	1	-0.0754823	-0.121346	-0.102426	-0.0997513
27	1	-0.0031486	0.0402139	0.0207875	0.0192843
26	1	-0.0390316	-0.0466986	-0.0512905	-0.0456736
31	1	-0.00274686	-0.0466744	-0.0440971	-0.0311728
32	1	0.0287801	-0.207706	-0.157089	-0.112005
28	1	-0.01881	-0.0232668	0.0206846	-0.00713076
28	1	-0.00925934	-0.00927539	0.00686136	-0.00389113
34	1	-0.0504644	-0.00393609	0.0219658	-0.0108116
28	1	-0.0211127	-0.057811	-0.0584463	-0.04579
27	1	-0.0512276	-0.0937999	-0.0881119	-0.0777132
32	1	0.0246242	0.00271937	-0.00352475	0.00793961
31	1	-0.08471	-0.109997	-0.131687	-0.108798
34	1	-0.0606966	-0.0873792	-0.131676	-0.0932507
23	1	0.0251074	-0.125599	-0.293191	-0.131228
19	1	-0.00547246	-0.0133612	-0.0383648	-0.0190661
24	1	-0.755947	-0.0975956	-0.472774	-0.442106
14	0	-0.0210299	-0.0118029	0.0256644	-0.00238945
14	0	0.035432	0.0331333	0.00992208	0.0261625
14	0	-0.816286	0.0239429	0.0705841	-0.240586
14	0	0.730055	-0.0736126	-0.00746868	0.216325
14	0	-0.00799075	-0.0270346	-0.0530653	-0.0293636
13	0	0.00461627	-0.00454675	0.0713928	0.0238208
12	0	-0.0033951	-0.0677	0.0432633	-0.00927728
12	0	0.036299	0.0187339	0.0468471	0.03396
11	0	-0.0210374	-0.000884757	-0.0102918	-0.010738
12	0	0.0160511	0.00191484	0.0107783	0.0095814
12	0	-0.0291662	0.00332718	-0.0243082	-0.0167158
12	0	-0.00654954	-0.0437378	-0.112773	-0.0543534
12	0	-0.0130207	-0.0264451	0.0631294	0.00788789
11	0	-0.0229876	-0.0158363	-0.034066	-0.0242966
12	0	0.0113963	0.0313997	0.0317398	0.0248453
12	0	0.0132943	-0.0386349	-0.093701	-0.0396805
11	0	-0.0146436	0.0166451	0.0418141	0.0146052
26	1	-0.0630518	-0.0386639	-0.0176568	-0.0397908
21	1	-0.0209886	0.0250146	-0.0694294	-0.0218011
20	1	-0.00299644	-0.055397	-0.0463381	-0.0349105
18	1	-0.0132456	-0.0507512	-0.0336911	-0.0325626
25	1	-0.00658333	-0.0138994	-0.058459	-0.0263139
11	0	-0.0412109	-0.0273311	-0.0508332	-0.0397917
28	1	-0.0352813	0.0246719	0.0539786	0.0144564
24	1	-0.0403182	-0.0198729	0.0320466	-0.00938153
25	1	-0.752655	-0.135308	-0.198981	-0.362314
28	1	-0.0603168	-0.0388049	0.00870681	-0.0301383
33	1	-0.0154514	0.000692758	0.0697569	0.0183327
27	1	-0.0302269	-0.127125	-0.137315	-0.0982222
29	1	-0.0282731	-0.0121544	-0.0234082	-0.0212786
25	1	0.0221328	0.0548331	0.115236	0.0640673
23	1	0.756096	0.0427801	0.0182387	0.272371
23	1	-0.0322127	-0.117514	-0.0857135	-0.0784801
17	0	0.0168248	0.0675771	0.0370406	0.0404808
26	1	-0.0363389	-0.0495581	-0.0637262	-0.0498744
24	1	-0.0687775	-0.0125452	-0.0916673	-0.0576634
26	1	0.153094	-0.158352	-0.324314	-0.109858
32	1	0.00213348	0.0139867	-0.0499094	-0.0112631
21	1	-0.0116091	-0.000866077	-0.0280146	-0.0134966
25	1	-0.0953848	-0.0590646	-0.0912867	-0.081912
24	1	-0.018788	-0.021757	-0.0269363	-0.0224938
20	1	-0.00666389	-0.0156793	0.00179012	-0.00685102
26	1	-0.00483841	0.00137485	-0.0123176	-0.0052604
24	1	0.00662445	0.00847655	0.0107514	0.00861745
18	1	-0.0176651	-0.0145872	-0.0202251	-0.0174924
24	1	-0.05788	-0.13869	-0.111637	-0.102735
17	0	0.000298836	-0.103256	-0.036637	-0.0465314
30	1	-0.0200995	-0.00367142	-0.0390913	-0.0209541
24	1	-0.099445	-0.00594223	0.0502509	-0.0183788
31	1	-0.016025	-0.0447634	-0.0256836	-0.028824
34	1	-0.827671	0.174472	0.12598	-0.17574
32	1	-0.0380163	-0.00694512	0.0236604	-0.00710031
28	1	-0.043141	-0.117407	-0.0574117	-0.0726531
26	1	0.0154491	0.00494779	-0.0228287	-0.000810585
24	1	-0.0531633	-0.0295592	-0.064053	-0.0489252
34	1	-0.0925779	-0.114529	-0.24784	-0.151649
34	1	-0.0106424	-0.010675	-0.0296848	-0.0170007
25	1	-0.0319598	0.0379096	0.00124167	0.00239715
11	0	-0.00685438	-0.0193557	0.0380657	0.00395188
11	0	-0.000917404	-0.0248283	-0.0339062	-0.019884
12	0	0.0131783	0.048333	0.039457	0.0336561
11	0	-0.017592	0.0507544	-0.0119499	0.00707085
13	0	-0.0294788	-0.052588	0.00490911	-0.0257192
12	0	0.0374845	0.0565387	0.0574045	0.0504759
13	0	-0.0043802	-0.00588852	0.0277778	0.00583637
12	0	0.0176872	0.0245493	0.134966	0.0590673
11	0	-0.0239711	0.0217429	0.0290529	0.00894158
13	0	0.0237891	-0.118806	-0.181634	-0.0922172
13	0	-0.0201103	0.00731787	0.00910044	-0.00123065
12	0	0.0180361	0.0535157	0.0138453	0.0284657
13	0	-0.0328216	-0.094136	-0.0735278	-0.0668285
11	0	0.0261089	0.0691388	0.037133	0.0441269
11	0	-0.0148048	-0.0455007	-0.0512975	-0.037201
13	0	0.0166059	-0.0221522	-0.0711723	-0.0255729
11	0	-0.0183228	-0.0153737	-0.00597801	-0.0132248
12	0	0.0105152	0.0167429	-0.020715	0.00218103
13	0	-0.0277018	-0.0162532	-0.0358415	-0.0265988
12	0	0.0382663	-0.0122413	0.0345825	0.0202025
13	0	0.0355254	-0.0174515	0.0130118	0.0103619
11	0	0.000717404	-0.0517001	-0.0644782	-0.038487
13	0	0.0246835	-0.0949348	-0.0693601	-0.0465371
11	0	0.0670972	0.0805686	0.0951692	0.080945
12	0	0.0279171	0.0161019	0.0341247	0.0260479
12	0	-0.0142437	-0.0260452	-0.119541	-0.0532765
11	0	-0.0089641	-0.0741603	-0.0350362	-0.0393869
34	1	-0.00607574	0.0119764	-0.0391058	-0.0110684
11	0	0.00589131	0.0117782	-0.00902752	0.00288065
13	0	0.0255596	0.0602177	0.0166113	0.0341296
24	1	-0.0163659	-0.00582307	0.0126272	-0.00318726
15	0	0.000475771	-0.0692468	-0.102832	-0.0572009
14	0	0.027255	-0.0308887	0.00367654	1.42744e-05
14	0	0.0249252	0.0507521	0.0223243	0.0326672
14	0	0.0289676	0.126807	0.0928829	0.0828859
14	0	-0.125089	-0.0600876	-0.0526701	-0.0792822
15	0	-0.00140092	0.0719416	0.0531523	0.041231
15	0	0.00286906	-0.0710426	-0.0910526	-0.0530754
14	0	-0.0289143	-0.0842623	-0.102538	-0.0719048
26	1	0.0213113	0.0097692	0.0105865	0.013889
15	0	-0.00287173	-0.0266767	-0.052264	-0.0272708
14	0	0.00720998	0.0142783	-0.0022074	0.00642696
15	0	0.0226515	0.0363989	-0.0184945	0.0135186
20	1	-0.00691213	-0.00585931	0.00433613	-0.00281177
15	0	0.0166166	-0.0630747	-0.0456151	-0.0306911

## Sheet: FigE
Legend:Delayed grey matter maturation in lateral orbitofrontal and anterior insula cortex relative to other networked learning and decision-making neural nodes
A	Mean and standard error for Lateral GM maturation index for adolescent and adults
B	Correlation between Lateral GM maturation index across age
C	Mean and standard error for Insula GM maturation index for adolescent and adults
D	Correlation between Insula GM maturation index across age
E	Mean and standard error for Medial GM maturation index for adolescent and adults
F	Correlation between Medial GM maturation index across age
G	Mean and standard error for Amygdala GM maturation index for adolescent and adults
H	Correlation between Amygdala GM maturation index across age
I	Mean and standard error for dACC GM maturation index for adolescent and adults
J	Correlation between dACC GM maturation index across age
K	Mean GM maturation index difference between adolescents and adults for each brain region
Age	Age Group	Medial	Lateral	Amygdala	dACC	Insula
12	0	-0.03	0.02	0.0114043	0.00890514	-0.0140501
17	0	0.1	0.06	0.0489328	-0.0217266	0.131502
16	0	-0.03	-0.03	-0.0216228	0.0564618	-0.0181763
14	0	0.05	0.14	0.0257419	0.0153388	0.0886937
12	0	0.07	0.08	-0.0387039	0.0384916	0.0484571
11	0	0.11	0.18	-0.0885384	0.0132556	0.181474
16	0	-0.04	0.01	0.0354069	-0.0992528	0.00048716
15	0	0.02	-0.02	-0.0179123	-0.0239779	0.0362641
17	0	0.02	-0.08	0.0209607	-0.0227612	-0.0545051
14	0	0.02	0.04	-0.0424089	-0.00233245	-0.0527685
15	0	0.01	0.03	0.0515924	0.0308371	0.0524772
16	0	-0.02	0.06	-0.0725015	0.00429638	0.0897706
13	0	-0.01	0.05	0.0175491	0.0104147	0.0108285
16	0	0.01	0.03	0.0551262	-0.000186034	-0.050415
14	0	0.04	0.05	0.0548125	0.0921997	0.110979
17	0	-0.02	0.13	0.0440001	0.0461292	0.133682
12	0	0.06	-0.02	-0.00310897	-0.010656	0.026607
13	0	0.07	0.13	-0.0527479	0.0156858	0.0849397
12	0	0.13	0.12	-0.0422186	0.023517	0.154077
15	0	-0.05	-0.03	-0.00653808	0.0151515	-0.115358
12	0	0.09	0.09	-0.112154	0.0350865	0.172269
16	0	0	0.01	-0.0300756	0.0281745	0.0446133
13	0	0.11	0.01	-0.0566544	0.0115352	-0.0122683
12	0	-0.09	0.01	-0.0555324	0.00704583	0.0123103
13	0	0.05	0.03	-0.0311767	-0.0758431	-0.0209041
17	0	0.03	-0.06	-0.00861119	-0.0109554	-0.0983075
15	0	0	0.02	0.0551173	0.0297146	0.0625009
15	0	0.07	0.1	0.0411656	0.010824	0.0511004
12	0	0.02	0.08	0.00695242	-0.0390106	0.18217
15	0	-0.07	0.08	0.0649076	-0.0273599	-0.0586643
14	0	0.05	0.03	-0.031573	-0.0339608	0.0424178
13	0	0.04	0.07	-0.0255552	-0.00788331	0.117772
15	0	-0.03	0.01	-0.017521	-0.0466115	0.0658757
13	0	0.04	0.08	-0.020908	-0.0336071	0.0702717
16	0	0.02	0.03	-0.0294006	0.0130807	-0.0204002
15	0	0.02	0.04	-0.00469869	-0.0602277	0.120096
15	0	0.04	0.05	-0.0247919	-0.0787923	0.0565333
11	0	-0.02	0.09	-0.0295182	-0.0304268	0.0938706
12	0	0.08	0.04	0.0170434	0.0275101	0.0754852
17	0	0.02	0.01	-0.0160204	0.0114086	-0.0137611
16	0	-0.04	-0.05	0.0464411	-0.0428924	-0.0694786
17	0	-0.03	-0.01	0.0513714	-0.0292512	-0.0897902
14	0	-0.03	-0.02	0.0380479	0.0582806	0.0564049
19	1	0.04	0.01	-0.0259135	-0.0199218	-0.0333838
18	1	-0.08	-0.02	0.0489975	-0.0230072	-0.0203215
20	1	-0.11	-0.05	0.114646	-0.0939273	0.00618221
22	1	0.04	0.05	-0.00397455	-0.0216212	-0.00767153
19	1	0	0.02	0.0924523	0.0309537	0.0669777
21	1	0.08	-0.05	0.0233144	0.0889833	0.0133297
18	1	0.01	-0.04	0.0494371	-0.0335752	-0.0102317
23	1	0.13	-0.03	0.0623933	0.024986	0.0359432
22	1	-0.07	-0.06	0.0480349	-0.0181687	-0.0401732
19	1	0	-0.09	-0.00204999	0.019432	-0.138462
23	1	0.03	-0.03	0.0298486	0.0603326	0.0647179
22	1	0.03	-0.09	-0.108564	-0.0286016	-0.145722
19	1	-0.07	-0.04	-0.0102731	0.00507472	0.00871468
18	1	-0.03	0.01	0.0187917	-0.0462574	-0.0198756
23	1	-0.02	0.01	0.0155359	0.00369332	-0.0562578
21	1	-0.02	0.05	-0.0390465	0.0187348	0.0543231
18	1	0.01	0.01	-0.00876326	0.0106864	0.0651797
20	1	-0.04	0.05	-0.0356254	-0.0474862	0.0724856
23	1	0.03	0.02	0.0602397	-0.0131812	0.0263535
23	1	-0.02	-0.02	0.023762	-0.0266728	0.035931
21	1	0.01	-0.07	0.0711762	-0.0102419	-0.0560312
20	1	0.08	0.02	0.034914	-0.0413832	0.0101483
22	1	-0.09	-0.05	-0.0154957	-0.11897	-0.0158324
22	1	-0.03	0.05	-0.00609711	0.0611294	-0.0543464
19	1	-0.03	0.04	-0.0172207	-0.0359187	-0.012669
23	1	-0.05	-0.06	-0.0401806	-0.0385272	-0.0107117
21	1	-0.05	-0.03	-0.0230514	0.034054	-0.0395211
23	1	-0.02	-0.02	-0.0427994	0.0150912	0.0107971
19	1	-0.05	0.02	0.0600499	-0.0127642	0.075567
22	1	-0.01	0.02	-0.00454412	0.0337168	-0.0270122
19	1	-0.04	-0.09	-0.109584	-0.0606437	-0.194721
18	1	-0.05	-0.06	-0.00195643	0.0727698	-0.057928
21	1	-0.02	0.03	-0.010212	-0.0078653	0.112114
21	1	0	0.03	0.00589389	0.0024528	-0.0215733
19	1	0.05	-0.04	0.0179076	0.0650293	-0.0513014
22	1	-0.1	-0.13	-0.0554797	0.00714811	-0.13278
23	1	-0.09	-0.09	-0.0816696	0.0334972	-0.156287
22	1	0.06	0.07	0.0168062	-0.0523556	0.0977558
22	1	0.08	-0.01	-0.00243248	0.0343698	-0.0806935
35	1	-0.01	-0.05	-0.0560576	-0.0534827	-0.0923362
30	1	-0.03	-0.02	0.0257012	0.0923113	0.0238175
30	1	0.04	-0.02	-0.0407398	-0.0436538	-0.089829
27	1	-0.05	-0.02	0.0856838	-0.0534446	-0.0539158
29	1	-0.04	0	0.00676866	0.12514	0.00473608
29	1	0.01	-0.1	-0.0731401	-0.0134576	-0.0847792
32	1	0	0.05	0.00543334	-0.013158	0.0395311
29	1	-0.05	-0.07	-0.0244151	0.025539	-0.00011885
31	1	-0.08	0.01	-0.0352351	-0.000180714	-0.0487366
26	1	0.06	0	0.119886	0.0116322	0.0197787
35	1	0.06	-0.07	0.00941562	0.0447318	-0.0394266
24	1	-0.03	-0.05	-0.110935	0.0569678	-0.0807237
34	1	-0.03	-0.11	-0.00901693	0.0362377	-0.126472
27	1	0.04	0.06	-0.0316548	0.000954011	0.212294
30	1	-0.04	-0.03	-0.0461051	-0.0523854	-0.0561642
24	1	0.02	0.12	0.112286	0.0528691	0.151877
31	1	-0.06	0	0.0195146	-0.033703	-0.0817723
28	1	-0.01	-0.08	0.0605041	-0.0187245	-0.0855601
35	1	-0.05	-0.08	0.0395444	0.00306839	-0.043478
25	1	0.06	-0.02	0.0523926	0.0339315	0.0139709
27	1	-0.08	-0.07	0.0553429	0.0505045	-0.0369923
26	1	0.03	-0.06	-0.0193844	-0.126864	-0.0688774
32	1	0	-0.04	-0.0471719	0.0688981	-0.104143
31	1	0.06	-0.01	-0.0244555	0.0210338	-0.0242286
32	1	-0.05	0	0.0121506	-0.0347163	0.018278
27	1	-0.1	-0.06	0.0574849	0.0929173	-0.123421
30	1	0.02	0	-0.133216	0.0219072	-0.0465986
24	1	-0.08	0.04	0.0446901	-0.0437512	0.00147465
28	1	-0.04	-0.1	-0.00290224	0.0814379	-0.0683549
28	1	-0.03	-0.03	0.0202074	-0.0941602	0.0493793
28	1	0.06	0.02	0.0108159	0.0100839	0.0725222
30	1	-0.03	-0.03	0.0460062	-0.0258143	-0.0313582
25	1	-0.01	-0.04	-0.0555683	0.0263344	0.00647376
34	1	0.03	0.02	0.0168166	0.0107464	0.0943076
25	1	-0.04	-0.04	-0.028243	0.0718436	0.0470121
25	1	-0.02	-0.08	0.00620355	-0.034569	-0.0700382
33	1	-0.01	-0.09	0.0744926	0.0116913	-0.109852
29	1	0.05	0	0.0250217	-0.0232034	-0.02811
35	1	0.13	0	-0.00761815	-0.023125	-0.0901853
33	1	-0.04	0.03	-0.078674	0.0058519	0.00546659
31	1	-0.04	0.06	0.0411584	-0.0373382	-0.00949159
29	1	-0.05	-0.05	-0.0494235	-0.0307103	-0.106775
35	1	-0.01	-0.07	-0.0289138	0.0231335	-0.0172791
